# Supplementary material for: Accurate Prediction of Drug Activity by Computational Methods: Importance of Thermal Capacity
Source: Molecules. 2025 Jun 12;30(12):2563. doi: 10.3390/molecules30122563 (PMC12196145; doi:10.3390/molecules30122563)
Supplement: Supplementary file 1 [file molecules-30-02563-s001.zip]

Archive with 2 entries (1 files):
- molecules-3648014-supplementary/
- molecules-3648014-supplementary/1SDT_MK1_310_run1.log
