# Supplementary material for: Accurate Prediction of Drug Activity by Computational Methods: Importance of Thermal Capacity
Source: Molecules. 2025 Jun 12;30(12):2563. doi: 10.3390/molecules30122563 (PMC12196145; doi:10.3390/molecules30122563)
Supplement: Supplementary file 1 [file molecules-30-02563-s001.zip › molecules-3648014-supplementary/1SDT_MK1_310_run1.log]

Charm++: standalone mode (not using charmrun)
Charm++> Running in Multicore mode: 28 threads (PEs)
Charm++> Using recursive bisection (scheme 3) for topology aware partitions
Converse/Charm++ Commit ID: v6.10.2-0-g7bf00fa-namd-charm-6.10.2-build-2020-Aug-05-556
Warning> Randomization of virtual memory (ASLR) is turned on in the kernel, thread migration may not work! Run 'echo 0 > /proc/sys/kernel/randomize_va_space' as root to disable it, or try running with '+isomalloc_sync'.
CharmLB> Load balancer assumes all CPUs are same.
Charm++> Running on 1 hosts (1 sockets x 24 cores x 1 PUs = 32-way SMP)
Charm++> cpu topology info is gathered in 0.000 seconds.
Info: Built with CUDA version 10010
Did not find +devices i,j,k,... argument, using all
Pe 0 physical rank 0 will use CUDA device of pe 16
Pe 7 physical rank 7 will use CUDA device of pe 16
Pe 18 physical rank 18 will use CUDA device of pe 16
Pe 6 physical rank 6 will use CUDA device of pe 16
Pe 23 physical rank 23 will use CUDA device of pe 16
Pe 26 physical rank 26 will use CUDA device of pe 16
Pe 10 physical rank 10 will use CUDA device of pe 16
Pe 12 physical rank 12 will use CUDA device of pe 16
Pe 3 physical rank 3 will use CUDA device of pe 16
Pe 15 physical rank 15 will use CUDA device of pe 16
Pe 4 physical rank 4 will use CUDA device of pe 16
Pe 9 physical rank 9 will use CUDA device of pe 16
Pe 25 physical rank 25 will use CUDA device of pe 16
Pe 2 physical rank 2 will use CUDA device of pe 16
Pe 22 physical rank 22 will use CUDA device of pe 16
Pe 14 physical rank 14 will use CUDA device of pe 16
Pe 17 physical rank 17 will use CUDA device of pe 16
Pe 1 physical rank 1 will use CUDA device of pe 16
Pe 8 physical rank 8 will use CUDA device of pe 16
Pe 21 physical rank 21 will use CUDA device of pe 16
Pe 20 physical rank 20 will use CUDA device of pe 16
Pe 27 physical rank 27 will use CUDA device of pe 16
Pe 19 physical rank 19 will use CUDA device of pe 16
Pe 11 physical rank 11 will use CUDA device of pe 16
Pe 24 physical rank 24 will use CUDA device of pe 16
Pe 13 physical rank 13 will use CUDA device of pe 16
Pe 5 physical rank 5 will use CUDA device of pe 16
Pe 16 physical rank 16 binding to CUDA device 0 on styx: 'NVIDIA GeForce RTX 4080'  Mem: 16076MB  Rev: 8.9  PCI: 0:1:0
Info: NAMD 2.14 for Linux-x86_64-multicore-CUDA
Info: 
Info: Please visit http://www.ks.uiuc.edu/Research/namd/
Info: for updates, documentation, and support information.
Info: 
Info: Please cite Phillips et al., J. Chem. Phys. 153:044130 (2020) doi:10.1063/5.0014475
Info: in all publications reporting results obtained with NAMD.
Info: 
Info: Based on Charm++/Converse 61002 for multicore-linux-x86_64-iccstatic
Info: Built Mon Aug 24 10:10:58 CDT 2020 by jim on belfast.ks.uiuc.edu
Info: 1 NAMD  2.14  Linux-x86_64-multicore-CUDA  28   mydevice
Info: Running on 28 processors, 1 nodes, 1 physical nodes.
Info: CPU topology information available.
Info: Charm++/Converse parallel runtime startup completed at 1.48539 s
CkLoopLib is used in SMP with simple dynamic scheduling (converse-level notification)
Info: 539.965 MB of memory in use based on /proc/self/stat
Info: Configuration file is 1SDT_MK1_310_run1.conf
Info: Working in the current directory /home/mysimulation/1SDT_MK1
TCL: Suspending until startup complete.
Info: EXTENDED SYSTEM FILE   1SDT_MK1_310_eq.xsc
Info: SIMULATION PARAMETERS:
Info: TIMESTEP               1
Info: NUMBER OF STEPS        501000
Info: STEPS PER CYCLE        10
Info: PERIODIC CELL BASIS 1  86.2498 0 0
Info: PERIODIC CELL BASIS 2  0 86.2498 0
Info: PERIODIC CELL BASIS 3  0 0 86.2498
Info: PERIODIC CELL CENTER   0 0 0
Info: WRAPPING ALL CLUSTERS AROUND PERIODIC BOUNDARIES ON OUTPUT.
Info: LOAD BALANCER  Centralized
Info: LOAD BALANCING STRATEGY  New Load Balancers -- DEFAULT
Info: LDB PERIOD             2000 steps
Info: FIRST LDB TIMESTEP     50
Info: LAST LDB TIMESTEP     -1
Info: LDB BACKGROUND SCALING 1
Info: HOM BACKGROUND SCALING 1
Info: PME BACKGROUND SCALING 1
Info: MIN ATOMS PER PATCH    40
Info: VELOCITY FILE          1SDT_MK1_310_eq.restart.vel
Info: CENTER OF MASS MOVING INITIALLY? NO
Info: DIELECTRIC             1
Info: EXCLUDE                SCALED ONE-FOUR
Info: 1-4 ELECTROSTATICS SCALED BY 1
Info: MODIFIED 1-4 VDW PARAMETERS WILL BE USED
Info: DCD FILENAME           1SDT_MK1_310_run1.dcd
Info: DCD FREQUENCY          1000
Info: DCD FIRST STEP         502000
Info: DCD FILE WILL CONTAIN UNIT CELL DATA
Info: XST FILENAME           1SDT_MK1_310_run1.xst
Info: XST FREQUENCY          1000
Info: NO VELOCITY DCD OUTPUT
Info: NO FORCE DCD OUTPUT
Info: OUTPUT FILENAME        1SDT_MK1_310_run1
Info: BINARY OUTPUT FILES WILL BE USED
Info: RESTART FILENAME       1SDT_MK1_310_run1.restart
Info: RESTART FREQUENCY      1000
Info: BINARY RESTART FILES WILL BE USED
Info: SWITCHING ACTIVE
Info: SWITCHING ON           10
Info: SWITCHING OFF          12
Info: PAIRLIST DISTANCE      14
Info: PAIRLIST SHRINK RATE   0.01
Info: PAIRLIST GROW RATE     0.01
Info: PAIRLIST TRIGGER       0.3
Info: PAIRLISTS PER CYCLE    2
Info: PAIRLISTS ENABLED
Info: MARGIN                 0.495
Info: HYDROGEN GROUP CUTOFF  2.5
Info: PATCH DIMENSION        16.995
Info: ENERGY OUTPUT STEPS    1000
Info: CROSSTERM ENERGY INCLUDED IN DIHEDRAL
Info: TIMING OUTPUT STEPS    10000
Info: PRESSURE OUTPUT STEPS  1000
Info: LANGEVIN DYNAMICS ACTIVE
Info: LANGEVIN TEMPERATURE   310
Info: LANGEVIN USING BBK INTEGRATOR
Info: LANGEVIN DAMPING COEFFICIENT IS 1 INVERSE PS
Info: LANGEVIN DYNAMICS NOT APPLIED TO HYDROGENS
Info: LANGEVIN PISTON PRESSURE CONTROL ACTIVE
Info:        TARGET PRESSURE IS 1.01325 BAR
Info:     OSCILLATION PERIOD IS 100 FS
Info:             DECAY TIME IS 50 FS
Info:     PISTON TEMPERATURE IS 310 K
Info:       PRESSURE CONTROL IS GROUP-BASED
Info:    INITIAL STRAIN RATE IS 4.37062e-05 4.37062e-05 4.37062e-05
Info:       CELL FLUCTUATION IS ISOTROPIC
Info: PARTICLE MESH EWALD (PME) ACTIVE
Info: PME TOLERANCE               1e-06
Info: PME EWALD COEFFICIENT       0.257952
Info: PME INTERPOLATION ORDER     4
Info: PME GRID DIMENSIONS         88 88 88
Info: PME MAXIMUM GRID SPACING    1
Info: Attempting to read FFTW data from FFTW_NAMD_2.14_Linux-x86_64-multicore-CUDA.txt
Info: Optimizing 6 FFT steps.  1... 2... 3... 4... 5... 6...   Done.
Info: Writing FFTW data to FFTW_NAMD_2.14_Linux-x86_64-multicore-CUDA.txt
Info: FULL ELECTROSTATIC EVALUATION FREQUENCY      2
Info: USING VERLET I (r-RESPA) MTS SCHEME.
Info: C1 SPLITTING OF LONG RANGE ELECTROSTATICS
Info: PLACING ATOMS IN PATCHES BY HYDROGEN GROUPS
Info: RIGID BONDS TO HYDROGEN : WATER
Info:         ERROR TOLERANCE : 1e-08
Info:          MAX ITERATIONS : 100
Info: RIGID WATER USING SETTLE ALGORITHM
Info: RANDOM NUMBER SEED     1740011853
Info: USE HYDROGEN BONDS?    NO
Info: COORDINATE PDB         1SDT_MK1.pdb
Info: STRUCTURE FILE         1SDT_MK1.psf
Info: PARAMETER file: CHARMM format! 
Info: PARAMETERS             toppar/par_all36m_prot.prm
Info: PARAMETERS             toppar/par_all36_na.prm
Info: PARAMETERS             toppar/par_all36_carb.prm
Info: PARAMETERS             toppar/par_all36_lipid.prm
Info: PARAMETERS             toppar/par_all36_cgenff.prm
Info: PARAMETERS             toppar/par_interface.prm
Info: PARAMETERS             toppar/toppar_all36_moreions.str
Info: PARAMETERS             toppar/toppar_all36_nano_lig.str
Info: PARAMETERS             toppar/toppar_all36_nano_lig_patch.str
Info: PARAMETERS             toppar/toppar_all36_synthetic_polymer.str
Info: PARAMETERS             toppar/toppar_all36_synthetic_polymer_patch.str
Info: PARAMETERS             toppar/toppar_all36_polymer_solvent.str
Info: PARAMETERS             toppar/toppar_water_ions.str
Info: PARAMETERS             toppar/toppar_dum_noble_gases.str
Info: PARAMETERS             toppar/toppar_ions_won.str
Info: PARAMETERS             toppar/cam.str
Info: PARAMETERS             toppar/toppar_all36_prot_arg0.str
Info: PARAMETERS             toppar/toppar_all36_prot_c36m_d_aminoacids.str
Info: PARAMETERS             toppar/toppar_all36_prot_fluoro_alkanes.str
Info: PARAMETERS             toppar/toppar_all36_prot_heme.str
Info: PARAMETERS             toppar/toppar_all36_prot_na_combined.str
Info: PARAMETERS             toppar/toppar_all36_prot_retinol.str
Info: PARAMETERS             toppar/toppar_all36_prot_model.str
Info: PARAMETERS             toppar/toppar_all36_prot_modify_res.str
Info: PARAMETERS             toppar/toppar_all36_na_nad_ppi.str
Info: PARAMETERS             toppar/toppar_all36_na_rna_modified.str
Info: PARAMETERS             toppar/toppar_all36_lipid_sphingo.str
Info: PARAMETERS             toppar/toppar_all36_lipid_archaeal.str
Info: PARAMETERS             toppar/toppar_all36_lipid_bacterial.str
Info: PARAMETERS             toppar/toppar_all36_lipid_cardiolipin.str
Info: PARAMETERS             toppar/toppar_all36_lipid_cholesterol.str
Info: PARAMETERS             toppar/toppar_all36_lipid_dag.str
Info: PARAMETERS             toppar/toppar_all36_lipid_inositol.str
Info: PARAMETERS             toppar/toppar_all36_lipid_lnp.str
Info: PARAMETERS             toppar/toppar_all36_lipid_lps.str
Info: PARAMETERS             toppar/toppar_all36_lipid_mycobacterial.str
Info: PARAMETERS             toppar/toppar_all36_lipid_miscellaneous.str
Info: PARAMETERS             toppar/toppar_all36_lipid_model.str
Info: PARAMETERS             toppar/toppar_all36_lipid_prot.str
Info: PARAMETERS             toppar/toppar_all36_lipid_tag.str
Info: PARAMETERS             toppar/toppar_all36_lipid_yeast.str
Info: PARAMETERS             toppar/toppar_all36_lipid_hmmm.str
Info: PARAMETERS             toppar/toppar_all36_lipid_detergent.str
Info: PARAMETERS             toppar/toppar_all36_lipid_ether.str
Info: PARAMETERS             toppar/toppar_all36_lipid_oxidized.str
Info: PARAMETERS             toppar/toppar_all36_carb_glycolipid.str
Info: PARAMETERS             toppar/toppar_all36_carb_glycopeptide.str
Info: PARAMETERS             toppar/toppar_all36_carb_imlab.str
Info: PARAMETERS             toppar/toppar_all36_label_spin.str
Info: PARAMETERS             toppar/toppar_all36_label_fluorophore.str
Info: PARAMETERS             mk1/mk1.prm
Info: USING ARITHMETIC MEAN TO COMBINE L-J SIGMA PARAMETERS
Info: BINARY COORDINATES     1SDT_MK1_310_eq.restart.coor
Info: FIRST TIMESTEP         501000
Warning: SKIPPING PART OF PARAMETER FILE AFTER RETURN STATEMENT

Warning: DUPLICATE DIHEDRAL ENTRY FOR NHL-C-CTO1-HAL1
PREVIOUS VALUES MULTIPLICITY: 1
  k=0  n=1  delta=0
INCREASING MULTIPLICITY TO: 2
  k=0  n=3  delta=0

Warning: DUPLICATE DIHEDRAL ENTRY FOR O-C-CTO1-HAL1
PREVIOUS VALUES MULTIPLICITY: 1
  k=0  n=1  delta=0
INCREASING MULTIPLICITY TO: 2
  k=0  n=2  delta=180
Warning: SKIPPING PART OF PARAMETER FILE AFTER RETURN STATEMENT

Warning: DUPLICATE DIHEDRAL ENTRY FOR CTL2-CG2O5-CTL1-CTL3
PREVIOUS VALUES MULTIPLICITY: 2
  k=0.75  n=1  delta=0
  k=0.18  n=2  delta=180
INCREASING MULTIPLICITY TO: 3
  k=0.065  n=3  delta=0

Warning: DUPLICATE BOND ENTRY FOR CEL1-CL
PREVIOUS VALUES  k=440  x0=1.489
   USING VALUES  k=300  x0=1.48
Info: SUMMARY OF PARAMETERS:
Info: 1993 BONDS
Info: 6796 ANGLES
Info: 20002 DIHEDRAL
Info: 431 IMPROPER
Info: 28 CROSSTERM
Info: 751 VDW
Info: 122 VDW_PAIRS
Info: 0 NBTHOLE_PAIRS
Warning: Ignored 20503 bonds with zero force constants.
Warning: Will get H-H distance in rigid H2O from H-O-H angle.
Info: TIME FOR READING PSF FILE: 1.25116
Info: Reading pdb file 1SDT_MK1.pdb
Info: TIME FOR READING PDB FILE: 0.0532669
Info: 
Info: ****************************
Info: STRUCTURE SUMMARY:
Info: 64738 ATOMS
Info: 44265 BONDS
Info: 26476 ANGLES
Info: 8739 DIHEDRALS
Info: 512 IMPROPERS
Info: 194 CROSSTERMS
Info: 0 EXCLUSIONS
Info: 61509 RIGID BONDS
Info: 132705 DEGREES OF FREEDOM
Info: 22060 HYDROGEN GROUPS
Info: 4 ATOMS IN LARGEST HYDROGEN GROUP
Info: 22060 MIGRATION GROUPS
Info: 4 ATOMS IN LARGEST MIGRATION GROUP
Info: TOTAL MASS = 391450 amu
Info: TOTAL CHARGE = 9 e
Info: MASS DENSITY = 1.01312 g/cm^3
Info: ATOM DENSITY = 0.100899 atoms/A^3
Info: *****************************
Info: Reading from binary file 1SDT_MK1_310_eq.restart.coor
Info: 
Info: Entering startup at 3.67843 s, 567.965 MB of memory in use
Info: Startup phase 0 took 6.0937e-05 s, 567.965 MB of memory in use
Info: ADDED 79343 IMPLICIT EXCLUSIONS
Info: Startup phase 1 took 0.00990037 s, 577.965 MB of memory in use
Info: NONBONDED TABLE R-SQUARED SPACING: 0.0625
Info: NONBONDED TABLE SIZE: 769 POINTS
Info: ABSOLUTE IMPRECISION IN FAST TABLE FORCE: 2.64698e-23 AT 11.9138
Info: RELATIVE IMPRECISION IN FAST TABLE FORCE: 1.40436e-16 AT 11.9138
Info: INCONSISTENCY IN FAST TABLE ENERGY VS FORCE: 0.000325096 AT 11.9556
Info: ABSOLUTE IMPRECISION IN SCOR TABLE FORCE: 4.10282e-22 AT 11.9138
Info: RELATIVE IMPRECISION IN SCOR TABLE FORCE: 3.56912e-15 AT 11.9138
Info: INCONSISTENCY IN SCOR TABLE ENERGY VS FORCE: 0.000324844 AT 11.9556
Info: ABSOLUTE IMPRECISION IN VDWA TABLE ENERGY: 9.86076e-32 AT 11.8295
Info: RELATIVE IMPRECISION IN VDWA TABLE ENERGY: 6.75473e-14 AT 11.9138
Info: ABSOLUTE IMPRECISION IN VDWA TABLE FORCE: 4.62223e-32 AT 11.9138
Info: RELATIVE IMPRECISION IN VDWA TABLE FORCE: 2.12237e-15 AT 11.9138
Info: INCONSISTENCY IN VDWA TABLE ENERGY VS FORCE: 0.0040507 AT 0.251946
Info: ABSOLUTE IMPRECISION IN VDWB TABLE ENERGY: 4.1359e-25 AT 11.8295
Info: RELATIVE IMPRECISION IN VDWB TABLE ENERGY: 7.56853e-15 AT 11.9138
Info: ABSOLUTE IMPRECISION IN VDWB TABLE FORCE: 3.87741e-26 AT 11.9138
Info: RELATIVE IMPRECISION IN VDWB TABLE FORCE: 5.97409e-16 AT 11.9138
Info: INCONSISTENCY IN VDWB TABLE ENERGY VS FORCE: 0.00150189 AT 0.251946
Info: Startup phase 2 took 0.0105711 s, 595.715 MB of memory in use
Info: Startup phase 3 took 4.6023e-05 s, 595.715 MB of memory in use
Info: Startup phase 4 took 0.000322985 s, 609.465 MB of memory in use
Info: Startup phase 5 took 3.9268e-05 s, 609.465 MB of memory in use
Info: PATCH GRID IS 5 (PERIODIC) BY 5 (PERIODIC) BY 5 (PERIODIC)
Info: PATCH GRID IS 1-AWAY BY 1-AWAY BY 1-AWAY
Info: Reading from binary file 1SDT_MK1_310_eq.restart.vel
Info: REMOVING COM VELOCITY -0.0478719 0.00697017 0.00470628
Info: LARGEST PATCH (62) HAS 572 ATOMS
Info: TORUS A SIZE 1 USING 0
Info: TORUS B SIZE 1 USING 0
Info: TORUS C SIZE 1 USING 0
Info: TORUS MINIMAL MESH SIZE IS 1 BY 1 BY 1
Info: Placed 100% of base nodes on same physical node as patch
Info: Startup phase 6 took 0.011914 s, 621.715 MB of memory in use
Info: PME using 1 x 1 x 1 pencil grid for FFT and reciprocal sum.
Info: Startup phase 7 took 0.000125548 s, 622.215 MB of memory in use
Info: Updated CUDA force table with 4096 elements.
Info: Updated CUDA LJ table with 751 x 751 elements.
Info: Startup phase 8 took 0.00435349 s, 631.215 MB of memory in use
Info: Startup phase 9 took 5.8178e-05 s, 631.215 MB of memory in use
Info: Startup phase 10 took 3.9001e-05 s, 631.215 MB of memory in use
Info: Startup phase 11 took 0.000977544 s, 633.465 MB of memory in use
LDB: Central LB being created...
Info: Startup phase 12 took 0.00090881 s, 633.965 MB of memory in use
Info: CREATING 2849 COMPUTE OBJECTS
Info: Found 331 unique exclusion lists needing 1820 bytes
Info: useSync: 0 useProxySync: 0
Info: Startup phase 13 took 0.0235069 s, 639.715 MB of memory in use
Info: Startup phase 14 took 0.0209975 s, 639.715 MB of memory in use
Info: Startup phase 15 took 2.7236e-05 s, 639.715 MB of memory in use
Info: Finished startup at 3.76228 s, 639.715 MB of memory in use

TCL: Running for 3000000 steps
PRESSURE: 501000 -26.4862 -66.6139 97.3071 -66.6153 40.5371 -119.721 97.3057 -119.72 -54.2766
GPRESSURE: 501000 -138.828 -33.2571 52.5914 -22.5557 -94.8023 -80.2473 134.056 -149.391 -103.719
ENERGY:  501000       611.7307      1853.0148      1780.7986        95.1350        -224604.9303     19546.5882         0.0000         0.0000     40197.1489        -160520.5141       304.8585   -200717.6630   -160493.8263       304.8585            -13.4086      -112.4496    641614.7936       -13.4086      -112.4496

OPENING EXTENDED SYSTEM TRAJECTORY FILE
LDB: ============= START OF LOAD BALANCING ============== 3.80242
LDB: ============== END OF LOAD BALANCING =============== 3.8029
Info: useSync: 0 useProxySync: 0
LDB: =============== DONE WITH MIGRATION ================ 3.80298
LDB: ============= START OF LOAD BALANCING ============== 4.018
LDB: Partitioning computes with target load 0.000000
LDB: Increased migratable compute count from 0 to 0
LDB: Largest unpartitionable compute is 0.000000
LDB: ============== END OF LOAD BALANCING =============== 4.01819
Info: useSync: 0 useProxySync: 0
LDB: =============== DONE WITH MIGRATION ================ 4.01855
Info: Initial time: 28 CPUs 0.00501781 s/step 0.0580765 days/ns 696.215 MB memory
LDB: ============= START OF LOAD BALANCING ============== 4.06751
LDB: ============== END OF LOAD BALANCING =============== 4.06756
Info: useSync: 0 useProxySync: 0
LDB: =============== DONE WITH MIGRATION ================ 4.06762
LDB: ============= START OF LOAD BALANCING ============== 4.33382
LDB: TIME 4.33398 LOAD: AVG 0.0246961 MAX 0.0390827  PROXIES: TOTAL 461 MAXPE 19 MAXPATCH 6 None MEM: 696.965 MB
LDB: TIME 4.33403 LOAD: AVG 0.0246961 MAX 0.0390828  PROXIES: TOTAL 461 MAXPE 19 MAXPATCH 6 TorusLB MEM: 696.965 MB
LDB: Reverting to original mapping
LDB: ============== END OF LOAD BALANCING =============== 4.33413
Info: useSync: 0 useProxySync: 0
LDB: =============== DONE WITH MIGRATION ================ 4.33441
Info: Initial time: 28 CPUs 0.00587406 s/step 0.0679868 days/ns 696.965 MB memory
LDB: ============= START OF LOAD BALANCING ============== 4.45874
LDB: TIME 4.45891 LOAD: AVG 0.0288737 MAX 0.0524412  PROXIES: TOTAL 461 MAXPE 19 MAXPATCH 6 None MEM: 697.215 MB
LDB: TIME 4.45897 LOAD: AVG 0.0288737 MAX 0.0524412  PROXIES: TOTAL 461 MAXPE 19 MAXPATCH 6 RefineTorusLB MEM: 697.215 MB
LDB: TIME 4.45899 LOAD: AVG 0.0288737 MAX 0.0524412  PROXIES: TOTAL 461 MAXPE 19 MAXPATCH 6 RefineTorusLB MEM: 697.215 MB
LDB: ============== END OF LOAD BALANCING =============== 4.45908
Info: useSync: 0 useProxySync: 0
LDB: =============== DONE WITH MIGRATION ================ 4.45936
Info: Initial time: 28 CPUs 0.00248649 s/step 0.0287789 days/ns 697.215 MB memory
LDB: ============= START OF LOAD BALANCING ============== 4.52741
LDB: TIME 4.52756 LOAD: AVG 0.0281147 MAX 0.0493768  PROXIES: TOTAL 461 MAXPE 19 MAXPATCH 6 None MEM: 697.215 MB
LDB: TIME 4.52761 LOAD: AVG 0.0281147 MAX 0.0493768  PROXIES: TOTAL 461 MAXPE 19 MAXPATCH 6 RefineTorusLB MEM: 697.215 MB
LDB: TIME 4.52763 LOAD: AVG 0.0281147 MAX 0.0493768  PROXIES: TOTAL 461 MAXPE 19 MAXPATCH 6 RefineTorusLB MEM: 697.215 MB
LDB: ============== END OF LOAD BALANCING =============== 4.52771
Info: useSync: 0 useProxySync: 0
LDB: =============== DONE WITH MIGRATION ================ 4.52799
Info: Benchmark time: 28 CPUs 0.00136113 s/step 0.0157539 days/ns 697.215 MB memory
Info: Benchmark time: 28 CPUs 0.00134728 s/step 0.0155935 days/ns 697.215 MB memory
Info: Benchmark time: 28 CPUs 0.00132263 s/step 0.0153082 days/ns 697.215 MB memory
Info: Benchmark time: 28 CPUs 0.00132933 s/step 0.0153858 days/ns 697.215 MB memory
Info: Benchmark time: 28 CPUs 0.00152288 s/step 0.017626 days/ns 697.465 MB memory
Info: Benchmark time: 28 CPUs 0.00133088 s/step 0.0154037 days/ns 697.465 MB memory
PRESSURE: 502000 -228.528 -2.34145 42.1472 -2.34143 1.55469 46.0496 42.1469 46.0492 -97.7588
GPRESSURE: 502000 -214.472 -9.2472 -54.6742 47.0462 116.159 73.9641 140.153 35.8216 30.2878
PRESSAVG: 502000 -23.1094 -33.4953 18.3606 -33.4953 15.2694 -7.13073 18.3605 -7.13075 12.5569
GPRESSAVG: 502000 -22.6733 -33.8618 18.4593 -33.9024 14.9891 -7.13029 18.8521 -6.86173 12.4727
ENERGY:  502000       840.3174      1724.6725      1761.2678       110.8628        -224927.0430     19797.8253         0.0000         0.0000     40520.0427        -160172.0546       307.3074   -200692.0972   -160142.3390       305.9544           -108.2440       -22.6753    642396.2659         1.5723         1.5961

WRITING EXTENDED SYSTEM TO RESTART FILE AT STEP 502000
OPENING COORDINATE DCD FILE
WRITING COORDINATES TO DCD FILE 1SDT_MK1_310_run1.dcd AT STEP 502000
WRITING COORDINATES TO RESTART FILE AT STEP 502000
FINISHED WRITING RESTART COORDINATES
The last position output (seq=502000) takes 0.003 seconds, 708.465 MB of memory in use
WRITING VELOCITIES TO RESTART FILE AT STEP 502000
FINISHED WRITING RESTART VELOCITIES
The last velocity output (seq=502000) takes 0.001 seconds, 708.465 MB of memory in use
PRESSURE: 503000 -252.552 -37.63 111.473 -37.6303 47.2264 -102.159 111.475 -102.159 -127.363
GPRESSURE: 503000 -243.701 6.625 107.527 -44.9113 89.033 -143.717 -16.4838 -111.12 -55.5289
PRESSAVG: 503000 -19.6266 23.3594 16.6101 23.3594 42.8958 -9.84982 16.6101 -9.84983 -25.6166
GPRESSAVG: 503000 -20.0228 23.7992 16.308 23.9519 42.6486 -10.0668 16.0591 -10.4808 -25.3889
ENERGY:  503000       918.7312      1780.9679      1757.9581       103.8345        -224540.0406     19502.3373         0.0000         0.0000     40843.7153        -159632.4963       309.7621   -200476.2116   -159595.7075       307.5151           -110.8960       -70.0658    641119.5327        -0.7825        -0.9210

WRITING EXTENDED SYSTEM TO RESTART FILE AT STEP 503000
WRITING COORDINATES TO DCD FILE 1SDT_MK1_310_run1.dcd AT STEP 503000
WRITING COORDINATES TO RESTART FILE AT STEP 503000
FINISHED WRITING RESTART COORDINATES
The last position output (seq=503000) takes 0.002 seconds, 708.965 MB of memory in use
WRITING VELOCITIES TO RESTART FILE AT STEP 503000
FINISHED WRITING RESTART VELOCITIES
The last velocity output (seq=503000) takes 0.001 seconds, 708.965 MB of memory in use
LDB: ============= START OF LOAD BALANCING ============== 7.61413
LDB: ============== END OF LOAD BALANCING =============== 7.61418
Info: useSync: 0 useProxySync: 0
LDB: =============== DONE WITH MIGRATION ================ 7.61426
LDB: ============= START OF LOAD BALANCING ============== 7.68986
LDB: TIME 7.68998 LOAD: AVG 0.0281562 MAX 0.0506706  PROXIES: TOTAL 461 MAXPE 19 MAXPATCH 6 None MEM: 708.965 MB
LDB: TIME 7.69003 LOAD: AVG 0.0281562 MAX 0.0506706  PROXIES: TOTAL 461 MAXPE 19 MAXPATCH 6 RefineTorusLB MEM: 708.965 MB
LDB: TIME 7.69004 LOAD: AVG 0.0281562 MAX 0.0506706  PROXIES: TOTAL 461 MAXPE 19 MAXPATCH 6 RefineTorusLB MEM: 708.965 MB
LDB: Reverting to original mapping
LDB: ============== END OF LOAD BALANCING =============== 7.69011
Info: useSync: 0 useProxySync: 0
LDB: =============== DONE WITH MIGRATION ================ 7.69036
PRESSURE: 504000 -138.224 -43.6471 39.6866 -43.6464 4.6223 -5.46202 39.6873 -5.4615 202.364
GPRESSURE: 504000 -90.598 -88.1816 -25.8803 -45.771 19.3265 -13.3174 34.6031 -52.5133 239.789
PRESSAVG: 504000 -18.6433 5.6596 0.689128 5.65957 12.1138 -6.28961 0.68908 -6.28964 35.9087
GPRESSAVG: 504000 -18.7759 5.20751 0.356151 5.92985 12.1112 -5.95025 1.19137 -6.05656 36.1281
ENERGY:  504000       928.6426      1730.5539      1768.5957       101.2390        -224315.2405     19634.2673         0.0000         0.0000     40478.2705        -159673.6715       306.9906   -200151.9420   -159633.3591       308.5917             22.9206        56.1727    641745.8494         9.7931         9.8211

WRITING EXTENDED SYSTEM TO RESTART FILE AT STEP 504000
WRITING COORDINATES TO DCD FILE 1SDT_MK1_310_run1.dcd AT STEP 504000
WRITING COORDINATES TO RESTART FILE AT STEP 504000
FINISHED WRITING RESTART COORDINATES
The last position output (seq=504000) takes 0.002 seconds, 709.465 MB of memory in use
WRITING VELOCITIES TO RESTART FILE AT STEP 504000
FINISHED WRITING RESTART VELOCITIES
The last velocity output (seq=504000) takes 0.001 seconds, 709.465 MB of memory in use
PRESSURE: 505000 -124.605 -31.8259 45.6537 -31.8264 84.8142 95.1672 45.6545 95.1673 -20.2344
GPRESSURE: 505000 -91.0921 67.4432 -18.0685 -110.566 123.292 41.4025 116.525 169.796 -25.0749
PRESSAVG: 505000 -7.99852 1.09927 -22.8083 1.09926 -4.87629 15.8644 -22.8083 15.8644 16.0111
GPRESSAVG: 505000 -7.45221 1.07385 -22.3333 0.749164 -5.18915 15.8669 -22.9796 15.6998 15.8682
ENERGY:  505000       985.1830      1819.2221      1739.4601        90.3196        -224463.2751     19707.2514         0.0000         0.0000     40800.7726        -159321.0664       309.4365   -200121.8390   -159281.9548       308.4265            -20.0084         2.3748    643490.3190         1.0454         1.0756

WRITING EXTENDED SYSTEM TO RESTART FILE AT STEP 505000
WRITING COORDINATES TO DCD FILE 1SDT_MK1_310_run1.dcd AT STEP 505000
WRITING COORDINATES TO RESTART FILE AT STEP 505000
FINISHED WRITING RESTART COORDINATES
The last position output (seq=505000) takes 0.002 seconds, 709.465 MB of memory in use
WRITING VELOCITIES TO RESTART FILE AT STEP 505000
FINISHED WRITING RESTART VELOCITIES
The last velocity output (seq=505000) takes 0.001 seconds, 709.465 MB of memory in use
LDB: ============= START OF LOAD BALANCING ============== 10.9464
LDB: ============== END OF LOAD BALANCING =============== 10.9464
Info: useSync: 0 useProxySync: 0
LDB: =============== DONE WITH MIGRATION ================ 10.9465
LDB: ============= START OF LOAD BALANCING ============== 11.0145
LDB: TIME 11.0146 LOAD: AVG 0.0283934 MAX 0.0508427  PROXIES: TOTAL 461 MAXPE 19 MAXPATCH 6 None MEM: 709.465 MB
LDB: TIME 11.0147 LOAD: AVG 0.0283934 MAX 0.0508427  PROXIES: TOTAL 461 MAXPE 19 MAXPATCH 6 RefineTorusLB MEM: 709.465 MB
LDB: TIME 11.0147 LOAD: AVG 0.0283934 MAX 0.0508427  PROXIES: TOTAL 461 MAXPE 19 MAXPATCH 6 RefineTorusLB MEM: 709.465 MB
LDB: Reverting to original mapping
LDB: ============== END OF LOAD BALANCING =============== 11.0148
Info: useSync: 0 useProxySync: 0
LDB: =============== DONE WITH MIGRATION ================ 11.015
PRESSURE: 506000 -107.057 151.174 -101.888 151.174 -193.958 -28.8054 -101.887 -28.8063 -13.4487
GPRESSURE: 506000 9.15704 66.199 -27.5183 64.9542 -134.312 -26.6718 -119.48 -1.22019 -38.9796
PRESSAVG: 506000 -43.561 -7.47644 -57.1319 -7.47645 25.5092 8.527 -57.132 8.52698 0.303956
GPRESSAVG: 506000 -43.5544 -7.38681 -57.3442 -7.62868 26.1038 9.35719 -56.9602 8.30295 0.19909
ENERGY:  506000      1050.4001      1827.3259      1773.2366        93.1571        -224228.1941     19566.0759         0.0000         0.0000     40859.1851        -159058.8134       309.8795   -199917.9985   -159020.8119       309.4745           -104.8213       -54.7114    642700.6514        -5.9159        -5.7505

WRITING EXTENDED SYSTEM TO RESTART FILE AT STEP 506000
WRITING COORDINATES TO DCD FILE 1SDT_MK1_310_run1.dcd AT STEP 506000
WRITING COORDINATES TO RESTART FILE AT STEP 506000
FINISHED WRITING RESTART COORDINATES
The last position output (seq=506000) takes 0.002 seconds, 709.465 MB of memory in use
WRITING VELOCITIES TO RESTART FILE AT STEP 506000
FINISHED WRITING RESTART VELOCITIES
The last velocity output (seq=506000) takes 0.001 seconds, 709.465 MB of memory in use
PRESSURE: 507000 45.3806 121.077 345.603 121.076 -20.7304 69.6903 345.603 69.6917 -139.331
GPRESSURE: 507000 8.50355 117.542 292.155 119.886 -46.2098 123.77 340.761 37.2055 -92.4844
PRESSAVG: 507000 14.2865 -3.10889 4.47641 -3.10889 10.746 -38.0074 4.47642 -38.0074 -13.5311
GPRESSAVG: 507000 13.9634 -3.00223 4.15742 -3.11781 10.2548 -38.628 4.51627 -37.9272 -13.7025
ENERGY:  507000      1036.8972      1800.6383      1749.1467       108.1825        -224122.7734     19685.1037         0.0000         0.0000     40810.4954        -158932.3096       309.5102   -199742.8050   -158890.8855       310.1701            -38.2269       -43.3969    642952.0653         3.8338         3.5052

WRITING EXTENDED SYSTEM TO RESTART FILE AT STEP 507000
WRITING COORDINATES TO DCD FILE 1SDT_MK1_310_run1.dcd AT STEP 507000
WRITING COORDINATES TO RESTART FILE AT STEP 507000
FINISHED WRITING RESTART COORDINATES
The last position output (seq=507000) takes 0.003 seconds, 709.715 MB of memory in use
WRITING VELOCITIES TO RESTART FILE AT STEP 507000
FINISHED WRITING RESTART VELOCITIES
LDB: ============= START OF LOAD BALANCING ============== 14.0298
LDB: ============== END OF LOAD BALANCING =============== 14.0299
Info: useSync: 0 useProxySync: 0
LDB: =============== DONE WITH MIGRATION ================ 14.0299
LDB: ============= START OF LOAD BALANCING ============== 14.1062
LDB: TIME 14.1063 LOAD: AVG 0.0340151 MAX 0.0602916  PROXIES: TOTAL 461 MAXPE 19 MAXPATCH 6 None MEM: 709.715 MB
LDB: TIME 14.1064 LOAD: AVG 0.0340151 MAX 0.0602916  PROXIES: TOTAL 461 MAXPE 19 MAXPATCH 6 RefineTorusLB MEM: 709.715 MB
LDB: TIME 14.1064 LOAD: AVG 0.0340151 MAX 0.0602916  PROXIES: TOTAL 461 MAXPE 19 MAXPATCH 6 RefineTorusLB MEM: 709.715 MB
LDB: ============== END OF LOAD BALANCING =============== 14.1065
Info: useSync: 0 useProxySync: 0
LDB: =============== DONE WITH MIGRATION ================ 14.1069
PRESSURE: 508000 -168.851 9.50737 -124.354 9.50732 85.1283 75.4981 -124.354 75.4983 198.981
GPRESSURE: 508000 -117.065 -69.3351 -107.631 29.8068 75.7872 -54.5393 -141.126 2.37054 241.738
PRESSAVG: 508000 -4.03826 -12.1759 11.5066 -12.1759 23.5445 19.239 11.5065 19.239 -4.28841
GPRESSAVG: 508000 -3.95214 -12.7786 11.2872 -11.6608 23.925 19.2806 11.3084 19.415 -4.52914
ENERGY:  508000      1044.1854      1832.4090      1749.2138       106.3555        -224562.1291     19680.3226         0.0000         0.0000     41157.7411        -158991.9016       312.1437   -200149.6427   -158948.0000       310.4394             38.4194        66.8203    641084.0890         5.0726         5.1479

WRITING EXTENDED SYSTEM TO RESTART FILE AT STEP 508000
WRITING COORDINATES TO DCD FILE 1SDT_MK1_310_run1.dcd AT STEP 508000
WRITING COORDINATES TO RESTART FILE AT STEP 508000
FINISHED WRITING RESTART COORDINATES
The last position output (seq=508000) takes 0.002 seconds, 709.965 MB of memory in use
WRITING VELOCITIES TO RESTART FILE AT STEP 508000
FINISHED WRITING RESTART VELOCITIES
PRESSURE: 509000 -301.788 31.8191 70.2348 31.8199 -259.358 -39.71 70.2368 -39.7089 -173.829
GPRESSURE: 509000 -286.739 -0.813225 38.6964 -60.3754 -194.187 -146.874 -57.0842 129.088 -152.715
PRESSAVG: 509000 -41.7632 -3.17012 5.07956 -3.17016 5.99143 -10.5298 5.07956 -10.5298 21.6121
GPRESSAVG: 509000 -41.9815 -2.66394 5.48764 -3.5726 6.10334 -10.3799 5.42191 -10.4936 21.6072
ENERGY:  509000      1105.2385      1767.3812      1779.7885       110.6549        -224299.2779     19276.2991         0.0000         0.0000     40941.2523        -159318.6636       310.5019   -200259.9158   -159280.5569       309.9711           -244.9917      -211.2135    642508.7163        -4.7199        -4.7570

WRITING EXTENDED SYSTEM TO RESTART FILE AT STEP 509000
WRITING COORDINATES TO DCD FILE 1SDT_MK1_310_run1.dcd AT STEP 509000
WRITING COORDINATES TO RESTART FILE AT STEP 509000
FINISHED WRITING RESTART COORDINATES
The last position output (seq=509000) takes 0.002 seconds, 710.215 MB of memory in use
WRITING VELOCITIES TO RESTART FILE AT STEP 509000
FINISHED WRITING RESTART VELOCITIES
LDB: ============= START OF LOAD BALANCING ============== 17.2072
LDB: ============== END OF LOAD BALANCING =============== 17.2072
Info: useSync: 0 useProxySync: 0
LDB: =============== DONE WITH MIGRATION ================ 17.2073
LDB: ============= START OF LOAD BALANCING ============== 17.2745
LDB: TIME 17.2747 LOAD: AVG 0.0284253 MAX 0.050229  PROXIES: TOTAL 461 MAXPE 19 MAXPATCH 6 None MEM: 710.215 MB
LDB: TIME 17.2748 LOAD: AVG 0.0284253 MAX 0.050229  PROXIES: TOTAL 461 MAXPE 19 MAXPATCH 6 RefineTorusLB MEM: 710.215 MB
LDB: TIME 17.2748 LOAD: AVG 0.0284253 MAX 0.050229  PROXIES: TOTAL 461 MAXPE 19 MAXPATCH 6 RefineTorusLB MEM: 710.215 MB
LDB: Reverting to original mapping
LDB: ============== END OF LOAD BALANCING =============== 17.2749
Info: useSync: 0 useProxySync: 0
LDB: =============== DONE WITH MIGRATION ================ 17.2752
PRESSURE: 510000 -208.452 -197.151 -20.6797 -197.153 151.59 66.173 -20.6801 66.1731 -132.318
GPRESSURE: 510000 -201.045 -152.197 -11.072 -209.654 120.125 106.484 135.499 -72.864 -142.825
PRESSAVG: 510000 7.53371 -9.07947 -3.98271 -9.07949 11.6583 -4.22044 -3.98267 -4.22039 -21.298
GPRESSAVG: 510000 7.124 -9.22936 -4.88946 -9.00054 11.6302 -4.06311 -3.82277 -5.15504 -20.5056
ETITLE:      TS           BOND          ANGLE          DIHED          IMPRP               ELECT            VDW       BOUNDARY           MISC        KINETIC               TOTAL           TEMP      POTENTIAL         TOTAL3        TEMPAVG            PRESSURE      GPRESSURE         VOLUME       PRESSAVG      GPRESSAVG

ENERGY:  510000      1160.9107      1802.8184      1761.7181        90.3176        -224793.6725     19844.9515         0.0000         0.0000     40880.2747        -159252.6814       310.0394   -200132.9561   -159216.4934       309.4745            -63.0602       -74.5816    642853.8900        -0.7020        -0.5838

WRITING EXTENDED SYSTEM TO RESTART FILE AT STEP 510000
WRITING COORDINATES TO DCD FILE 1SDT_MK1_310_run1.dcd AT STEP 510000
WRITING COORDINATES TO RESTART FILE AT STEP 510000
FINISHED WRITING RESTART COORDINATES
The last position output (seq=510000) takes 0.002 seconds, 710.215 MB of memory in use
WRITING VELOCITIES TO RESTART FILE AT STEP 510000
FINISHED WRITING RESTART VELOCITIES
PRESSURE: 511000 -54.0643 -89.3406 -163.614 -89.3398 -245.509 1.22105 -163.614 1.22093 150.647
GPRESSURE: 511000 17.2094 9.61065 -151.251 -103.837 -182.757 -12.0927 -198.14 -1.14277 173.179
PRESSAVG: 511000 2.46534 -18.8346 10.5671 -18.8346 14.6948 -29.471 10.5671 -29.471 -18.4755
GPRESSAVG: 511000 2.80832 -18.6796 11.7888 -19.3998 14.4639 -29.9688 10.1869 -28.6567 -18.6886
ENERGY:  511000      1111.5272      1819.9019      1813.6478        97.0165        -224896.8347     19756.0568         0.0000         0.0000     40735.7057        -159562.9788       308.9430   -200298.6846   -159525.9979       309.3767            -49.6420         2.5440    640575.3097        -0.4384        -0.4721

WRITING EXTENDED SYSTEM TO RESTART FILE AT STEP 511000
WRITING COORDINATES TO DCD FILE 1SDT_MK1_310_run1.dcd AT STEP 511000
WRITING COORDINATES TO RESTART FILE AT STEP 511000
FINISHED WRITING RESTART COORDINATES
The last position output (seq=511000) takes 0.002 seconds, 710.215 MB of memory in use
WRITING VELOCITIES TO RESTART FILE AT STEP 511000
FINISHED WRITING RESTART VELOCITIES
LDB: ============= START OF LOAD BALANCING ============== 20.5251
LDB: ============== END OF LOAD BALANCING =============== 20.5251
Info: useSync: 0 useProxySync: 0
LDB: =============== DONE WITH MIGRATION ================ 20.5252
LDB: ============= START OF LOAD BALANCING ============== 20.6792
LDB: TIME 20.6793 LOAD: AVG 0.0288824 MAX 0.0533251  PROXIES: TOTAL 461 MAXPE 19 MAXPATCH 6 None MEM: 710.215 MB
LDB: TIME 20.6794 LOAD: AVG 0.0288824 MAX 0.0533251  PROXIES: TOTAL 461 MAXPE 19 MAXPATCH 6 RefineTorusLB MEM: 710.215 MB
LDB: TIME 20.6794 LOAD: AVG 0.0288824 MAX 0.0533251  PROXIES: TOTAL 461 MAXPE 19 MAXPATCH 6 RefineTorusLB MEM: 710.215 MB
LDB: ============== END OF LOAD BALANCING =============== 20.6795
Info: useSync: 0 useProxySync: 0
LDB: =============== DONE WITH MIGRATION ================ 20.6798
PRESSURE: 512000 -87.5317 53.857 151.183 53.8565 -289.017 -131.402 151.182 -131.403 -174.884
GPRESSURE: 512000 -78.62 64.5889 125.988 65.2148 -331.298 -88.057 201.691 -127.04 -121.846
PRESSAVG: 512000 -0.226254 3.18341 18.5983 3.18338 -10.9926 13.6069 18.5983 13.6069 25.9316
GPRESSAVG: 512000 -0.50976 3.07338 18.2759 3.5443 -11.0339 13.1847 18.6108 13.7846 26.3215
ENERGY:  512000      1104.4255      1841.6943      1788.5715        96.5028        -224689.4117     19534.2430         0.0000         0.0000     40779.1097        -159544.8650       309.2722   -200323.9747   -159509.2355       309.1473           -183.8108      -177.2546    642302.1610         4.9042         4.9260

WRITING EXTENDED SYSTEM TO RESTART FILE AT STEP 512000
WRITING COORDINATES TO DCD FILE 1SDT_MK1_310_run1.dcd AT STEP 512000
WRITING COORDINATES TO RESTART FILE AT STEP 512000
FINISHED WRITING RESTART COORDINATES
WRITING VELOCITIES TO RESTART FILE AT STEP 512000
FINISHED WRITING RESTART VELOCITIES
PRESSURE: 513000 -52.5773 -1.00678 164.349 -1.00708 161.772 -49.1017 164.349 -49.1009 225.996
GPRESSURE: 513000 -77.1024 -0.0587468 219.873 33.9592 65.8884 27.2176 146.477 -42.3907 206.181
PRESSAVG: 513000 -14.1863 -26.9603 -2.84742 -26.9604 -13.4148 34.5366 -2.84743 34.5367 38.221
GPRESSAVG: 513000 -14.0843 -26.7325 -2.6462 -25.998 -12.724 34.8095 -3.03728 35.2041 37.0687
ENERGY:  513000      1162.6246      1840.7014      1778.7364       101.5416        -225180.4681     19793.4538         0.0000         0.0000     40929.9089        -159573.5014       310.4158   -200503.4102   -159535.1282       309.1138            111.7302        64.9890    640749.2789         3.5400         3.4201

WRITING EXTENDED SYSTEM TO RESTART FILE AT STEP 513000
WRITING COORDINATES TO DCD FILE 1SDT_MK1_310_run1.dcd AT STEP 513000
WRITING COORDINATES TO RESTART FILE AT STEP 513000
FINISHED WRITING RESTART COORDINATES
WRITING VELOCITIES TO RESTART FILE AT STEP 513000
FINISHED WRITING RESTART VELOCITIES
LDB: ============= START OF LOAD BALANCING ============== 24.4231
LDB: ============== END OF LOAD BALANCING =============== 24.4232
Info: useSync: 0 useProxySync: 0
LDB: =============== DONE WITH MIGRATION ================ 24.4233
LDB: ============= START OF LOAD BALANCING ============== 24.4882
LDB: TIME 24.4883 LOAD: AVG 0.0281754 MAX 0.0391099  PROXIES: TOTAL 461 MAXPE 19 MAXPATCH 6 None MEM: 710.215 MB
LDB: TIME 24.4884 LOAD: AVG 0.0281754 MAX 0.0391099  PROXIES: TOTAL 461 MAXPE 19 MAXPATCH 6 RefineTorusLB MEM: 710.215 MB
LDB: TIME 24.4884 LOAD: AVG 0.0281754 MAX 0.0391099  PROXIES: TOTAL 461 MAXPE 19 MAXPATCH 6 RefineTorusLB MEM: 710.215 MB
LDB: Reverting to original mapping
LDB: ============== END OF LOAD BALANCING =============== 24.4885
Info: useSync: 0 useProxySync: 0
LDB: =============== DONE WITH MIGRATION ================ 24.4888
PRESSURE: 514000 -195.531 45.2045 -53.5475 45.2045 -230.892 22.5788 -53.5467 22.5791 -56.0093
GPRESSURE: 514000 -125.144 43.631 -77.5315 156.413 -94.6926 48.6561 -70.6452 -20.061 65.6617
PRESSAVG: 514000 -14.7845 -21.3594 27.8228 -21.3594 -4.45761 23.2038 27.8228 23.2038 1.58223
GPRESSAVG: 514000 -14.9318 -21.5364 27.9233 -20.5995 -4.40643 24.5686 27.9882 21.9759 1.95724
ENERGY:  514000      1172.0716      1850.8505      1791.1608       118.7893        -224880.7182     19760.0690         0.0000         0.0000     40725.0135        -159462.7636       308.8619   -200187.7771   -159418.3721       309.4911           -160.8109       -51.3917    641272.9965        -5.8866        -5.7937

WRITING EXTENDED SYSTEM TO RESTART FILE AT STEP 514000
WRITING COORDINATES TO DCD FILE 1SDT_MK1_310_run1.dcd AT STEP 514000
WRITING COORDINATES TO RESTART FILE AT STEP 514000
FINISHED WRITING RESTART COORDINATES
WRITING VELOCITIES TO RESTART FILE AT STEP 514000
FINISHED WRITING RESTART VELOCITIES
PRESSURE: 515000 -4.46828 43.3423 196.347 43.3418 145.295 -115.231 196.347 -115.232 115.722
GPRESSURE: 515000 61.7761 67.7962 167.379 26.9979 116.78 -92.5658 181.668 -77.8725 94.7626
PRESSAVG: 515000 14.108 2.74247 18.2751 2.74249 34.8111 12.976 18.2751 12.976 -46.1325
GPRESSAVG: 515000 14.1481 3.16643 17.2941 2.02831 34.488 12.2651 18.3429 13.6758 -45.6266
ENERGY:  515000      1150.7741      1915.7464      1782.7301       101.0904        -225155.1481     19952.9163         0.0000         0.0000     40903.8149        -159348.0759       310.2179   -200251.8908   -159307.9997       310.0803             85.5163        91.1063    642268.5810         0.9289         1.0032

WRITING EXTENDED SYSTEM TO RESTART FILE AT STEP 515000
WRITING COORDINATES TO DCD FILE 1SDT_MK1_310_run1.dcd AT STEP 515000
WRITING COORDINATES TO RESTART FILE AT STEP 515000
FINISHED WRITING RESTART COORDINATES
WRITING VELOCITIES TO RESTART FILE AT STEP 515000
FINISHED WRITING RESTART VELOCITIES
LDB: ============= START OF LOAD BALANCING ============== 27.7743
LDB: ============== END OF LOAD BALANCING =============== 27.7743
Info: useSync: 0 useProxySync: 0
LDB: =============== DONE WITH MIGRATION ================ 27.7744
LDB: ============= START OF LOAD BALANCING ============== 27.8483
LDB: TIME 27.8485 LOAD: AVG 0.0340899 MAX 0.04755  PROXIES: TOTAL 461 MAXPE 19 MAXPATCH 6 None MEM: 710.465 MB
LDB: TIME 27.8486 LOAD: AVG 0.0340899 MAX 0.04755  PROXIES: TOTAL 461 MAXPE 19 MAXPATCH 6 RefineTorusLB MEM: 710.465 MB
LDB: TIME 27.8486 LOAD: AVG 0.0340899 MAX 0.04755  PROXIES: TOTAL 461 MAXPE 19 MAXPATCH 6 RefineTorusLB MEM: 710.465 MB
LDB: ============== END OF LOAD BALANCING =============== 27.8487
Info: useSync: 0 useProxySync: 0
LDB: =============== DONE WITH MIGRATION ================ 27.8491
PRESSURE: 516000 56.4242 -169.607 8.35995 -169.608 168.813 62.0208 8.35893 62.0205 90.2029
GPRESSURE: 516000 40.8352 -125.789 -21.2191 -150.077 211.813 95.0288 63.8659 -18.7595 117.325
PRESSAVG: 516000 15.9048 -35.2157 -3.34048 -35.2157 -38.4987 11.7466 -3.34045 11.7466 26.3391
GPRESSAVG: 516000 15.4588 -35.4993 -2.80092 -35.4313 -38.2229 12.2302 -2.81165 11.2747 26.1472
ENERGY:  516000      1127.7627      1873.9491      1772.7527       108.7952        -225622.2351     20112.5632         0.0000         0.0000     41044.3619        -159582.0504       311.2839   -200626.4123   -159537.5659       309.8044            105.1466       123.3246    640631.9556         1.2484         1.1277

WRITING EXTENDED SYSTEM TO RESTART FILE AT STEP 516000
WRITING COORDINATES TO DCD FILE 1SDT_MK1_310_run1.dcd AT STEP 516000
WRITING COORDINATES TO RESTART FILE AT STEP 516000
FINISHED WRITING RESTART COORDINATES
WRITING VELOCITIES TO RESTART FILE AT STEP 516000
FINISHED WRITING RESTART VELOCITIES
PRESSURE: 517000 -86.7568 21.3956 39.1353 21.3963 -47.387 36.8432 39.135 36.843 -90.8856
GPRESSURE: 517000 -92.5574 0.138298 28.8771 57.8575 -36.3721 82.727 113.151 48.1541 -37.0864
PRESSAVG: 517000 20.319 -23.6175 -2.9842 -23.6176 13.2831 19.2485 -2.98423 19.2485 -21.3372
GPRESSAVG: 517000 20.9201 -23.8711 -2.58862 -24.1291 12.9137 18.0433 -3.85298 19.264 -20.9637
ENERGY:  517000      1128.8367      1845.4369      1778.4690       108.1615        -224799.1215     19559.3885         0.0000         0.0000     40839.5854        -159539.2436       309.7308   -200378.8289   -159501.9529       309.5241            -75.0098       -55.3386    640265.8464         4.0883         4.2900

WRITING EXTENDED SYSTEM TO RESTART FILE AT STEP 517000
WRITING COORDINATES TO DCD FILE 1SDT_MK1_310_run1.dcd AT STEP 517000
WRITING COORDINATES TO RESTART FILE AT STEP 517000
FINISHED WRITING RESTART COORDINATES
WRITING VELOCITIES TO RESTART FILE AT STEP 517000
FINISHED WRITING RESTART VELOCITIES
LDB: ============= START OF LOAD BALANCING ============== 30.5139
LDB: ============== END OF LOAD BALANCING =============== 30.5139
Info: useSync: 0 useProxySync: 0
LDB: =============== DONE WITH MIGRATION ================ 30.514
LDB: ============= START OF LOAD BALANCING ============== 30.5796
LDB: TIME 30.5797 LOAD: AVG 0.0280782 MAX 0.0387447  PROXIES: TOTAL 461 MAXPE 19 MAXPATCH 6 None MEM: 710.715 MB
LDB: TIME 30.5798 LOAD: AVG 0.0280782 MAX 0.0387447  PROXIES: TOTAL 461 MAXPE 19 MAXPATCH 6 RefineTorusLB MEM: 710.715 MB
LDB: TIME 30.5798 LOAD: AVG 0.0280782 MAX 0.0387447  PROXIES: TOTAL 461 MAXPE 19 MAXPATCH 6 RefineTorusLB MEM: 710.715 MB
LDB: Reverting to original mapping
LDB: ============== END OF LOAD BALANCING =============== 30.5799
Info: useSync: 0 useProxySync: 0
LDB: =============== DONE WITH MIGRATION ================ 30.5801
PRESSURE: 518000 -233.976 -154.202 26.6047 -154.201 -197.022 -63.7278 26.6061 -63.7261 -403.065
GPRESSURE: 518000 -173.276 -144.375 -10.7519 -83.8023 -142.134 -64.598 56.9535 8.19592 -337.715
PRESSAVG: 518000 -43.9351 -38.76 -31.5897 -38.76 25.5657 -52.8761 -31.5897 -52.8761 18.4878
GPRESSAVG: 518000 -44.0571 -39.1536 -31.6323 -37.8343 25.7732 -52.2095 -31.271 -52.6764 18.7416
ENERGY:  518000      1171.9849      1894.0982      1769.9922       104.0123        -224392.3309     19333.5957         0.0000         0.0000     40717.9695        -159400.6781       308.8085   -200118.6476   -159363.0367       309.8655           -278.0209      -217.7088    641337.9952         0.0395         0.1526

WRITING EXTENDED SYSTEM TO RESTART FILE AT STEP 518000
WRITING COORDINATES TO DCD FILE 1SDT_MK1_310_run1.dcd AT STEP 518000
WRITING COORDINATES TO RESTART FILE AT STEP 518000
FINISHED WRITING RESTART COORDINATES
WRITING VELOCITIES TO RESTART FILE AT STEP 518000
FINISHED WRITING RESTART VELOCITIES
PRESSURE: 519000 109.201 -38.5333 -82.0564 -38.5327 -212.481 47.9464 -82.0556 47.9467 142.269
GPRESSURE: 519000 155.434 -0.222456 -56.3501 -23.3233 -133.955 6.53517 -1.19546 16.4557 224.232
PRESSAVG: 519000 -4.065 -14.1068 -7.95095 -14.1068 20.2562 -38.1396 -7.95092 -38.1396 -21.8378
GPRESSAVG: 519000 -3.65846 -13.7538 -8.4357 -14.7401 20.0026 -38.7592 -7.99719 -37.5094 -22.4314
ENERGY:  519000      1181.8547      1844.3545      1782.2185       105.5944        -224831.9744     19807.3397         0.0000         0.0000     40777.2394        -159333.3732       309.2580   -200110.6126   -159294.7000       310.2554             12.9964        81.9037    640392.7954        -1.8822        -2.0291

WRITING EXTENDED SYSTEM TO RESTART FILE AT STEP 519000
WRITING COORDINATES TO DCD FILE 1SDT_MK1_310_run1.dcd AT STEP 519000
WRITING COORDINATES TO RESTART FILE AT STEP 519000
FINISHED WRITING RESTART COORDINATES
WRITING VELOCITIES TO RESTART FILE AT STEP 519000
FINISHED WRITING RESTART VELOCITIES
LDB: ============= START OF LOAD BALANCING ============== 33.4633
LDB: ============== END OF LOAD BALANCING =============== 33.4633
Info: useSync: 0 useProxySync: 0
LDB: =============== DONE WITH MIGRATION ================ 33.4634
LDB: ============= START OF LOAD BALANCING ============== 33.5444
LDB: TIME 33.5445 LOAD: AVG 0.0280267 MAX 0.0401937  PROXIES: TOTAL 461 MAXPE 19 MAXPATCH 6 None MEM: 710.715 MB
LDB: TIME 33.5446 LOAD: AVG 0.0280267 MAX 0.0401937  PROXIES: TOTAL 461 MAXPE 19 MAXPATCH 6 RefineTorusLB MEM: 710.715 MB
LDB: TIME 33.5446 LOAD: AVG 0.0280267 MAX 0.0401937  PROXIES: TOTAL 461 MAXPE 19 MAXPATCH 6 RefineTorusLB MEM: 710.715 MB
LDB: Reverting to original mapping
LDB: ============== END OF LOAD BALANCING =============== 33.5447
Info: useSync: 0 useProxySync: 0
LDB: =============== DONE WITH MIGRATION ================ 33.5449
PRESSURE: 520000 96.9723 -44.2787 85.1297 -44.2772 82.9774 -65.7812 85.1283 -65.782 158.5
GPRESSURE: 520000 130.326 -62.3334 37.6973 -37.7147 193.114 1.50586 -8.84562 -67.9741 147.679
PRESSAVG: 520000 -3.50688 11.7969 -19.2855 11.7969 8.64233 -11.493 -19.2854 -11.493 -9.84736
GPRESSAVG: 520000 -3.64655 12.4499 -18.4696 11.9329 8.18169 -11.1008 -19.5233 -11.8804 -9.36428
TIMING: 520000  CPU: 30.2415, 0.00156881/step  Wall: 30.9573, 0.00160647/step, 1.33024 hours remaining, 710.714844 MB of memory in use.
ETITLE:      TS           BOND          ANGLE          DIHED          IMPRP               ELECT            VDW       BOUNDARY           MISC        KINETIC               TOTAL           TEMP      POTENTIAL         TOTAL3        TEMPAVG            PRESSURE      GPRESSURE         VOLUME       PRESSAVG      GPRESSAVG

ENERGY:  520000      1143.4652      1854.7106      1788.1556       100.8248        -225114.2980     19940.4372         0.0000         0.0000     41074.1064        -159212.5982       311.5094   -200286.7045   -159172.0173       310.0809            112.8166       157.0396    640677.2741        -1.5706        -1.6097

WRITING EXTENDED SYSTEM TO RESTART FILE AT STEP 520000
WRITING COORDINATES TO DCD FILE 1SDT_MK1_310_run1.dcd AT STEP 520000
WRITING COORDINATES TO RESTART FILE AT STEP 520000
FINISHED WRITING RESTART COORDINATES
WRITING VELOCITIES TO RESTART FILE AT STEP 520000
FINISHED WRITING RESTART VELOCITIES
WRITING COORDINATES TO DCD FILE 1SDT_MK1_310_run1.dcd AT STEP 521000
WRITING COORDINATES TO RESTART FILE AT STEP 521000
FINISHED WRITING RESTART COORDINATES
WRITING VELOCITIES TO RESTART FILE AT STEP 521000
FINISHED WRITING RESTART VELOCITIES
PRESSURE: 521000 138.063 -92.9851 -78.5855 -92.9847 -222.459 -82.4929 -78.5854 -82.4906 -63.8486
GPRESSURE: 521000 158.419 -129.069 -137.42 -87.0236 -132.528 -53.8475 -35.8226 -71.9643 -29.6149
PRESSAVG: 521000 -52.5325 -14.0263 -3.3314 -14.0263 63.6767 -30.6484 -3.3314 -30.6484 0.495684
GPRESSAVG: 521000 -52.965 -14.4679 -4.65296 -13.8703 64.0203 -30.0454 -2.44084 -30.7742 0.314606
ENERGY:  521000      1135.5499      1842.9543      1758.9083       100.5055        -225166.9702     19748.0224         0.0000         0.0000     40985.9287        -159595.1012       310.8407   -200581.0299   -159553.3749       309.6174            -49.4150        -1.2412    640606.6680         3.8800         3.7900

WRITING EXTENDED SYSTEM TO RESTART FILE AT STEP 521000
LDB: ============= START OF LOAD BALANCING ============== 36.2901
LDB: ============== END OF LOAD BALANCING =============== 36.2902
Info: useSync: 0 useProxySync: 0
LDB: =============== DONE WITH MIGRATION ================ 36.2903
LDB: ============= START OF LOAD BALANCING ============== 36.3555
LDB: TIME 36.3556 LOAD: AVG 0.0280556 MAX 0.0402995  PROXIES: TOTAL 461 MAXPE 19 MAXPATCH 6 None MEM: 710.715 MB
LDB: TIME 36.3557 LOAD: AVG 0.0280556 MAX 0.0402994  PROXIES: TOTAL 461 MAXPE 19 MAXPATCH 6 RefineTorusLB MEM: 710.715 MB
LDB: TIME 36.3557 LOAD: AVG 0.0280556 MAX 0.0402994  PROXIES: TOTAL 461 MAXPE 19 MAXPATCH 6 RefineTorusLB MEM: 710.715 MB
LDB: ============== END OF LOAD BALANCING =============== 36.3557
Info: useSync: 0 useProxySync: 0
LDB: =============== DONE WITH MIGRATION ================ 36.356
PRESSURE: 522000 267.129 109.842 101.14 109.841 80.5354 -7.83387 101.139 -7.83394 -155.312
GPRESSURE: 522000 213.713 120.274 71.4487 87.8843 112.147 -28.5789 104.223 33.1618 -136.01
PRESSAVG: 522000 0.336289 9.39693 -1.61583 9.39696 28.9711 7.14555 -1.61584 7.14554 -31.2514
GPRESSAVG: 522000 0.652013 9.62186 -1.47542 8.74517 28.6646 6.44943 -2.14775 7.35073 -31.5798
ENERGY:  522000      1116.1087      1883.7273      1763.7700        98.3465        -224707.2806     19667.2294         0.0000         0.0000     40644.7822        -159533.3166       308.2534   -200178.0988   -159495.6089       309.3380             64.1176        63.2834    638993.0235        -0.6480        -0.7544

WRITING EXTENDED SYSTEM TO RESTART FILE AT STEP 522000
WRITING COORDINATES TO DCD FILE 1SDT_MK1_310_run1.dcd AT STEP 522000
WRITING COORDINATES TO RESTART FILE AT STEP 522000
FINISHED WRITING RESTART COORDINATES
WRITING VELOCITIES TO RESTART FILE AT STEP 522000
FINISHED WRITING RESTART VELOCITIES
PRESSURE: 523000 -41.0034 32.6378 -50.8464 32.6366 82.0363 3.00839 -50.8455 3.00698 -112.82
GPRESSURE: 523000 -46.0644 42.5849 -81.984 1.97948 115.373 35.65 -102.604 24.6128 -65.7005
PRESSAVG: 523000 -35.1519 -38.9662 -9.50839 -38.9662 71.1694 5.25398 -9.50846 5.25391 -21.4368
GPRESSAVG: 523000 -35.3827 -39.4425 -8.67571 -38.0086 71.2815 5.18009 -11.0082 5.74407 -21.5722
ENERGY:  523000      1132.2552      1888.5851      1761.0296       106.8347        -224694.7699     19567.3122         0.0000         0.0000     40826.2208        -159412.5322       309.6295   -200238.7530   -159375.0805       308.8979            -23.9292         1.2026    642168.5117         4.8602         4.7755

WRITING EXTENDED SYSTEM TO RESTART FILE AT STEP 523000
WRITING COORDINATES TO DCD FILE 1SDT_MK1_310_run1.dcd AT STEP 523000
WRITING COORDINATES TO RESTART FILE AT STEP 523000
FINISHED WRITING RESTART COORDINATES
WRITING VELOCITIES TO RESTART FILE AT STEP 523000
FINISHED WRITING RESTART VELOCITIES
LDB: ============= START OF LOAD BALANCING ============== 38.9083
LDB: ============== END OF LOAD BALANCING =============== 38.9084
Info: useSync: 0 useProxySync: 0
LDB: =============== DONE WITH MIGRATION ================ 38.9084
LDB: ============= START OF LOAD BALANCING ============== 38.9722
LDB: TIME 38.9724 LOAD: AVG 0.0277534 MAX 0.0364423  PROXIES: TOTAL 461 MAXPE 19 MAXPATCH 6 None MEM: 710.715 MB
LDB: TIME 38.9724 LOAD: AVG 0.0277534 MAX 0.0364423  PROXIES: TOTAL 461 MAXPE 19 MAXPATCH 6 RefineTorusLB MEM: 710.715 MB
LDB: TIME 38.9724 LOAD: AVG 0.0277534 MAX 0.0364423  PROXIES: TOTAL 461 MAXPE 19 MAXPATCH 6 RefineTorusLB MEM: 710.715 MB
LDB: ============== END OF LOAD BALANCING =============== 38.9725
Info: useSync: 0 useProxySync: 0
LDB: =============== DONE WITH MIGRATION ================ 38.9727
PRESSURE: 524000 -94.2444 -36.4725 -120.497 -36.4723 -282.35 -36.7543 -120.497 -36.7547 -42.8674
GPRESSURE: 524000 -84.0726 -93.4895 -59.1732 -2.41739 -162.55 37.745 -109.9 83.5609 -60.9432
PRESSAVG: 524000 -2.01133 2.36026 19.0772 2.36025 30.0527 10.374 19.0772 10.374 -30.3695
GPRESSAVG: 524000 -1.7926 2.87736 19.6414 1.89005 29.6498 11.2037 19.8871 9.81742 -30.1751
ENERGY:  524000      1139.9817      1842.1078      1807.8293       102.8059        -224449.8811     19436.5960         0.0000         0.0000     41143.5124        -158977.0479       312.0358   -200120.5604   -158935.1529       310.2215           -139.8206      -102.5218    642114.9995        -0.7760        -0.7726

WRITING EXTENDED SYSTEM TO RESTART FILE AT STEP 524000
WRITING COORDINATES TO DCD FILE 1SDT_MK1_310_run1.dcd AT STEP 524000
WRITING COORDINATES TO RESTART FILE AT STEP 524000
FINISHED WRITING RESTART COORDINATES
WRITING VELOCITIES TO RESTART FILE AT STEP 524000
FINISHED WRITING RESTART VELOCITIES
PRESSURE: 525000 -218.531 58.8005 38.3296 58.7998 -157.827 107.131 38.3288 107.131 266.625
GPRESSURE: 525000 -147.538 -15.704 26.267 56.7433 -182.67 0.412484 36.6415 116.69 174.391
PRESSAVG: 525000 -10.2709 7.42723 15.296 7.42724 -0.665297 22.7524 15.296 22.7524 17.6792
GPRESSAVG: 525000 -10.366 6.60642 14.7022 8.28118 -0.887753 21.7302 15.1909 22.7627 17.7702
ENERGY:  525000      1165.6875      1882.3616      1768.6022       106.8390        -224709.5331     19525.6864         0.0000         0.0000     40767.3636        -159492.9928       309.1831   -200260.3565   -159451.2174       309.8408            -36.5777       -51.9390    640013.1309         2.2477         2.1722

WRITING EXTENDED SYSTEM TO RESTART FILE AT STEP 525000
WRITING COORDINATES TO DCD FILE 1SDT_MK1_310_run1.dcd AT STEP 525000
WRITING COORDINATES TO RESTART FILE AT STEP 525000
FINISHED WRITING RESTART COORDINATES
WRITING VELOCITIES TO RESTART FILE AT STEP 525000
FINISHED WRITING RESTART VELOCITIES
LDB: ============= START OF LOAD BALANCING ============== 41.5781
LDB: ============== END OF LOAD BALANCING =============== 41.5782
Info: useSync: 0 useProxySync: 0
LDB: =============== DONE WITH MIGRATION ================ 41.5782
LDB: ============= START OF LOAD BALANCING ============== 41.6447
LDB: TIME 41.6448 LOAD: AVG 0.0281464 MAX 0.0416804  PROXIES: TOTAL 461 MAXPE 19 MAXPATCH 6 None MEM: 710.715 MB
LDB: TIME 41.6449 LOAD: AVG 0.0281464 MAX 0.0416804  PROXIES: TOTAL 461 MAXPE 19 MAXPATCH 6 RefineTorusLB MEM: 710.715 MB
LDB: TIME 41.6449 LOAD: AVG 0.0281464 MAX 0.0416804  PROXIES: TOTAL 461 MAXPE 19 MAXPATCH 6 RefineTorusLB MEM: 710.715 MB
LDB: ============== END OF LOAD BALANCING =============== 41.6449
Info: useSync: 0 useProxySync: 0
LDB: =============== DONE WITH MIGRATION ================ 41.6452
PRESSURE: 526000 -115.556 49.467 -154.239 49.4677 -1.25577 59.0873 -154.239 59.0868 -9.81272
GPRESSURE: 526000 -46.8344 -4.97171 -224.795 -23.3091 42.9057 54.5122 -146.351 71.2088 33.0082
PRESSAVG: 526000 -8.40418 27.8824 18.0924 27.8825 -26.2322 -25.3627 18.0924 -25.3627 38.6441
GPRESSAVG: 526000 -8.3198 28.9214 18.2304 26.8489 -26.01 -24.8544 18.9891 -24.611 38.7481
ENERGY:  526000      1177.2958      1876.0073      1763.9191       106.9974        -225301.4963     19855.8612         0.0000         0.0000     40935.7965        -159585.6190       310.4605   -200521.4155   -159549.2241       309.1231            -42.2082         9.6932    640683.6538         1.3359         1.4728

WRITING EXTENDED SYSTEM TO RESTART FILE AT STEP 526000
WRITING COORDINATES TO DCD FILE 1SDT_MK1_310_run1.dcd AT STEP 526000
WRITING COORDINATES TO RESTART FILE AT STEP 526000
FINISHED WRITING RESTART COORDINATES
WRITING VELOCITIES TO RESTART FILE AT STEP 526000
FINISHED WRITING RESTART VELOCITIES
PRESSURE: 527000 -3.22383 326.481 49.5038 326.481 62.094 14.0487 49.5043 14.0501 -132.623
GPRESSURE: 527000 -59.6683 327.385 98.4205 226.072 46.3406 0.900337 131.246 -149.42 -65.0465
PRESSAVG: 527000 -22.6973 14.39 13.3325 14.39 9.99193 -6.02948 13.3325 -6.02946 4.51181
GPRESSAVG: 527000 -22.9206 14.4583 13.7172 14.4959 10.1295 -6.16856 13.4308 -7.40479 5.09993
ENERGY:  527000      1156.4514      1890.8682      1781.9115       106.8949        -225068.8916     19837.4096         0.0000         0.0000     40797.8107        -159497.5452       309.4140   -200295.3559   -159461.0671       308.9473            -24.5841       -26.1247    641788.3350        -2.7312        -2.5637

WRITING EXTENDED SYSTEM TO RESTART FILE AT STEP 527000
WRITING COORDINATES TO DCD FILE 1SDT_MK1_310_run1.dcd AT STEP 527000
WRITING COORDINATES TO RESTART FILE AT STEP 527000
FINISHED WRITING RESTART COORDINATES
WRITING VELOCITIES TO RESTART FILE AT STEP 527000
FINISHED WRITING RESTART VELOCITIES
LDB: ============= START OF LOAD BALANCING ============== 44.4136
LDB: ============== END OF LOAD BALANCING =============== 44.4136
Info: useSync: 0 useProxySync: 0
LDB: =============== DONE WITH MIGRATION ================ 44.4137
LDB: ============= START OF LOAD BALANCING ============== 44.4774
LDB: TIME 44.4776 LOAD: AVG 0.0283368 MAX 0.0369402  PROXIES: TOTAL 461 MAXPE 19 MAXPATCH 6 None MEM: 710.715 MB
LDB: TIME 44.4777 LOAD: AVG 0.0283368 MAX 0.0369402  PROXIES: TOTAL 461 MAXPE 19 MAXPATCH 6 RefineTorusLB MEM: 710.715 MB
LDB: TIME 44.4777 LOAD: AVG 0.0283368 MAX 0.0369402  PROXIES: TOTAL 461 MAXPE 19 MAXPATCH 6 RefineTorusLB MEM: 710.715 MB
LDB: Reverting to original mapping
LDB: ============== END OF LOAD BALANCING =============== 44.4778
Info: useSync: 0 useProxySync: 0
LDB: =============== DONE WITH MIGRATION ================ 44.4781
PRESSURE: 528000 43.4646 42.1147 -26.6805 42.113 -97.8182 14.2045 -26.681 14.2052 -137.303
GPRESSURE: 528000 66.198 -16.5854 -37.3358 29.6113 -42.9215 76.2289 38.6256 31.4743 -142.921
PRESSAVG: 528000 11.1701 19.9296 32.6893 19.9297 14.6306 -15.5598 32.6893 -15.5598 -39.6284
GPRESSAVG: 528000 11.3604 19.8161 31.8099 19.5267 14.5182 -16.2453 32.2554 -14.6109 -39.8398
ENERGY:  528000      1151.8898      1820.7735      1766.7251        91.3487        -224996.4373     19695.9694         0.0000         0.0000     40847.3662        -159622.3647       309.7898   -200469.7309   -159580.8552       309.1222            -63.8857       -39.8816    641404.2113        -4.6092        -4.6538

WRITING EXTENDED SYSTEM TO RESTART FILE AT STEP 528000
WRITING COORDINATES TO DCD FILE 1SDT_MK1_310_run1.dcd AT STEP 528000
WRITING COORDINATES TO RESTART FILE AT STEP 528000
FINISHED WRITING RESTART COORDINATES
WRITING VELOCITIES TO RESTART FILE AT STEP 528000
FINISHED WRITING RESTART VELOCITIES
WRITING COORDINATES TO DCD FILE 1SDT_MK1_310_run1.dcd AT STEP 529000
WRITING COORDINATES TO RESTART FILE AT STEP 529000
FINISHED WRITING RESTART COORDINATES
WRITING VELOCITIES TO RESTART FILE AT STEP 529000
FINISHED WRITING RESTART VELOCITIES
PRESSURE: 529000 -56.6599 186.21 32.5233 186.21 -99.3558 215.97 32.523 215.971 -28.2921
GPRESSURE: 529000 -14.2852 251.286 2.93566 88.0751 -40.5244 165.017 5.98583 132.905 36.0494
PRESSAVG: 529000 7.49219 1.77728 -15.1825 1.77732 -27.3233 -20.3787 -15.1824 -20.3786 23.5748
GPRESSAVG: 529000 7.55344 1.99735 -14.946 1.93706 -27.1426 -20.3869 -15.8097 -20.135 23.3344
ENERGY:  529000      1107.2988      1795.7371      1796.1271       109.4849        -224663.0951     19615.4096         0.0000         0.0000     40913.3691        -159325.6687       310.2904   -200239.0377   -159288.8911       309.8524            -61.4359        -6.2534    640687.4199         1.2479         1.2484

WRITING EXTENDED SYSTEM TO RESTART FILE AT STEP 529000
LDB: ============= START OF LOAD BALANCING ============== 47.2118
LDB: ============== END OF LOAD BALANCING =============== 47.2118
Info: useSync: 0 useProxySync: 0
LDB: =============== DONE WITH MIGRATION ================ 47.2119
LDB: ============= START OF LOAD BALANCING ============== 47.2785
LDB: TIME 47.2786 LOAD: AVG 0.0284649 MAX 0.0399343  PROXIES: TOTAL 461 MAXPE 19 MAXPATCH 6 None MEM: 710.715 MB
LDB: TIME 47.2787 LOAD: AVG 0.0284649 MAX 0.0399343  PROXIES: TOTAL 461 MAXPE 19 MAXPATCH 6 RefineTorusLB MEM: 710.715 MB
LDB: TIME 47.2787 LOAD: AVG 0.0284649 MAX 0.0399343  PROXIES: TOTAL 461 MAXPE 19 MAXPATCH 6 RefineTorusLB MEM: 710.715 MB
LDB: Reverting to original mapping
LDB: ============== END OF LOAD BALANCING =============== 47.2788
Info: useSync: 0 useProxySync: 0
LDB: =============== DONE WITH MIGRATION ================ 47.2791
PRESSURE: 530000 -268.632 -7.05681 -78.4622 -7.05683 -182.346 3.46044 -78.462 3.46078 -253.233
GPRESSURE: 530000 -161.447 -79.3744 -93.0024 -83.9521 -105.785 -44.2366 -47.9985 -20.7173 -196.619
PRESSAVG: 530000 4.4988 2.05928 42.3636 2.05933 22.1539 4.49275 42.3636 4.49274 -11.5034
GPRESSAVG: 530000 4.7452 2.88845 42.8651 1.94515 22.3133 4.62113 42.1282 4.29544 -11.9285
TIMING: 530000  CPU: 44.0681, 0.00138265/step  Wall: 44.8478, 0.00138905/step, 1.14636 hours remaining, 710.964844 MB of memory in use.
ETITLE:      TS           BOND          ANGLE          DIHED          IMPRP               ELECT            VDW       BOUNDARY           MISC        KINETIC               TOTAL           TEMP      POTENTIAL         TOTAL3        TEMPAVG            PRESSURE      GPRESSURE         VOLUME       PRESSAVG      GPRESSAVG

ENERGY:  530000      1136.3566      1831.9108      1788.0019        96.9259        -224349.1812     19467.2877         0.0000         0.0000     40907.7766        -159120.9217       310.2480   -200028.6983   -159081.0357       309.3737           -234.7369      -154.6168    640909.4400         5.0498         5.0433

WRITING EXTENDED SYSTEM TO RESTART FILE AT STEP 530000
WRITING COORDINATES TO DCD FILE 1SDT_MK1_310_run1.dcd AT STEP 530000
WRITING COORDINATES TO RESTART FILE AT STEP 530000
FINISHED WRITING RESTART COORDINATES
WRITING VELOCITIES TO RESTART FILE AT STEP 530000
FINISHED WRITING RESTART VELOCITIES
PRESSURE: 531000 60.9494 -93.3596 62.011 -93.3578 -19.8029 -83.912 62.0109 -83.9126 -241.545
GPRESSURE: 531000 77.7615 -94.0592 -23.151 -45.6929 -24.275 -77.8842 143.72 -71.4216 -139.823
PRESSAVG: 531000 2.09414 7.8997 -11.9324 7.89968 -12.0353 -15.2009 -11.9324 -15.2009 12.1997
GPRESSAVG: 531000 1.56451 6.5635 -12.5273 9.59256 -12.6221 -14.2861 -11.1788 -15.6698 12.7682
ENERGY:  531000      1124.5853      1853.4912      1775.6507       106.6149        -224340.1393     19511.4603         0.0000         0.0000     40704.9512        -159263.3858       308.7097   -199968.3370   -159227.6184       310.2345            -66.7996       -28.7789    642344.1885         0.7529         0.5702

WRITING EXTENDED SYSTEM TO RESTART FILE AT STEP 531000
WRITING COORDINATES TO DCD FILE 1SDT_MK1_310_run1.dcd AT STEP 531000
WRITING COORDINATES TO RESTART FILE AT STEP 531000
FINISHED WRITING RESTART COORDINATES
WRITING VELOCITIES TO RESTART FILE AT STEP 531000
FINISHED WRITING RESTART VELOCITIES
LDB: ============= START OF LOAD BALANCING ============== 50.5052
LDB: ============== END OF LOAD BALANCING =============== 50.5053
Info: useSync: 0 useProxySync: 0
LDB: =============== DONE WITH MIGRATION ================ 50.5053
LDB: ============= START OF LOAD BALANCING ============== 50.5695
LDB: TIME 50.5696 LOAD: AVG 0.0281225 MAX 0.0366778  PROXIES: TOTAL 461 MAXPE 19 MAXPATCH 6 None MEM: 710.965 MB
LDB: TIME 50.5697 LOAD: AVG 0.0281225 MAX 0.0366778  PROXIES: TOTAL 461 MAXPE 19 MAXPATCH 6 RefineTorusLB MEM: 710.965 MB
LDB: TIME 50.5697 LOAD: AVG 0.0281225 MAX 0.0366778  PROXIES: TOTAL 461 MAXPE 19 MAXPATCH 6 RefineTorusLB MEM: 710.965 MB
LDB: Reverting to original mapping
LDB: ============== END OF LOAD BALANCING =============== 50.5698
Info: useSync: 0 useProxySync: 0
LDB: =============== DONE WITH MIGRATION ================ 50.5701
PRESSURE: 532000 -388.397 -4.26442 15.2915 -4.26454 -70.5827 128.374 15.2914 128.375 -116.297
GPRESSURE: 532000 -341.549 47.7469 2.55896 48.5296 -32.8717 160.037 42.4378 49.0777 -125.125
PRESSAVG: 532000 17.49 -8.11477 -20.9067 -8.11478 -20.5112 2.34854 -20.9066 2.34853 12.6441
GPRESSAVG: 532000 18.0266 -8.10698 -20.6235 -9.28701 -20.6401 1.41234 -20.8081 2.60974 12.6178
ENERGY:  532000      1158.0706      1855.3498      1774.2645        93.3325        -224313.3508     19531.7347         0.0000         0.0000     40576.6349        -159323.9637       307.7366   -199900.5986   -159285.2296       309.8754           -191.7587      -166.5154    643201.2532         3.2076         3.3348

WRITING EXTENDED SYSTEM TO RESTART FILE AT STEP 532000
WRITING COORDINATES TO DCD FILE 1SDT_MK1_310_run1.dcd AT STEP 532000
WRITING COORDINATES TO RESTART FILE AT STEP 532000
FINISHED WRITING RESTART COORDINATES
WRITING VELOCITIES TO RESTART FILE AT STEP 532000
FINISHED WRITING RESTART VELOCITIES
PRESSURE: 533000 63.0846 150.493 -61.3875 150.494 -9.11367 -48.6549 -61.3871 -48.657 -246.269
GPRESSURE: 533000 48.7356 129.411 -89.5221 72.5274 39.9826 -2.87892 -53.5799 73.3945 -196.085
PRESSAVG: 533000 -15.9387 39.4615 -37.599 39.4615 9.86864 6.70957 -37.599 6.70957 6.96028
GPRESSAVG: 533000 -16.1269 39.1704 -37.5999 38.6566 10.3546 6.97616 -37.9584 7.26785 6.84969
ENERGY:  533000      1157.2477      1829.1298      1803.0176        94.0126        -224961.9332     19703.0141         0.0000         0.0000     40918.2168        -159457.2947       310.3272   -200375.5115   -159420.9211       309.0420            -64.0993       -35.7890    640584.7094         0.2967         0.3591

WRITING EXTENDED SYSTEM TO RESTART FILE AT STEP 533000
WRITING COORDINATES TO DCD FILE 1SDT_MK1_310_run1.dcd AT STEP 533000
WRITING COORDINATES TO RESTART FILE AT STEP 533000
FINISHED WRITING RESTART COORDINATES
WRITING VELOCITIES TO RESTART FILE AT STEP 533000
FINISHED WRITING RESTART VELOCITIES
LDB: ============= START OF LOAD BALANCING ============== 53.6365
LDB: ============== END OF LOAD BALANCING =============== 53.6365
Info: useSync: 0 useProxySync: 0
LDB: =============== DONE WITH MIGRATION ================ 53.6366
LDB: ============= START OF LOAD BALANCING ============== 53.7032
LDB: TIME 53.7034 LOAD: AVG 0.0282454 MAX 0.0392352  PROXIES: TOTAL 461 MAXPE 19 MAXPATCH 6 None MEM: 710.965 MB
LDB: TIME 53.7034 LOAD: AVG 0.0282454 MAX 0.0392352  PROXIES: TOTAL 461 MAXPE 19 MAXPATCH 6 RefineTorusLB MEM: 710.965 MB
LDB: TIME 53.7035 LOAD: AVG 0.0282454 MAX 0.0392352  PROXIES: TOTAL 461 MAXPE 19 MAXPATCH 6 RefineTorusLB MEM: 710.965 MB
LDB: ============== END OF LOAD BALANCING =============== 53.7036
Info: useSync: 0 useProxySync: 0
LDB: =============== DONE WITH MIGRATION ================ 53.7039
PRESSURE: 534000 -167.234 35.864 118.327 35.8656 -63.0302 27.6103 118.327 27.6091 -154.033
GPRESSURE: 534000 -142.605 99.8256 77.07 -27.3747 -49.8104 40.6644 159.072 97.6015 -67.8625
PRESSAVG: 534000 -39.4978 40.5181 6.6387 40.5182 57.1031 -4.00439 6.63879 -4.00438 1.85749
GPRESSAVG: 534000 -39.1241 41.5721 6.92274 41.14 57.2077 -3.5208 6.39982 -3.91153 1.60706
ENERGY:  534000      1169.6211      1889.4537      1748.9844        98.4282        -224499.4102     19541.8495         0.0000         0.0000     40838.7783        -159212.2950       309.7247   -200051.0733   -159171.9985       310.0289           -128.0991       -86.7592    642249.6066         6.4876         6.5635

WRITING EXTENDED SYSTEM TO RESTART FILE AT STEP 534000
WRITING COORDINATES TO DCD FILE 1SDT_MK1_310_run1.dcd AT STEP 534000
WRITING COORDINATES TO RESTART FILE AT STEP 534000
FINISHED WRITING RESTART COORDINATES
WRITING VELOCITIES TO RESTART FILE AT STEP 534000
FINISHED WRITING RESTART VELOCITIES
PRESSURE: 535000 -136.544 26.1607 60.0168 26.1607 38.7953 55.4378 60.0173 55.4387 6.00005
GPRESSURE: 535000 -91.5774 -58.6704 57.0132 42.4569 43.4658 -9.47801 47.3222 43.7314 86.8434
PRESSAVG: 535000 -54.3776 7.61744 6.64581 7.6174 52.6213 -10.8451 6.6458 -10.8451 7.33068
GPRESSAVG: 535000 -53.8457 7.29923 6.17079 7.76021 52.082 -11.1812 7.23691 -11.2766 7.65985
ENERGY:  535000      1137.3910      1826.0823      1791.8255       103.1570        -224591.2881     19525.4111         0.0000         0.0000     41190.3601        -159017.0612       312.3911   -200207.4213   -158976.3777       310.4358            -30.5828        12.9106    640877.5361         1.8581         1.9654

WRITING EXTENDED SYSTEM TO RESTART FILE AT STEP 535000
WRITING COORDINATES TO DCD FILE 1SDT_MK1_310_run1.dcd AT STEP 535000
WRITING COORDINATES TO RESTART FILE AT STEP 535000
FINISHED WRITING RESTART COORDINATES
WRITING VELOCITIES TO RESTART FILE AT STEP 535000
FINISHED WRITING RESTART VELOCITIES
LDB: ============= START OF LOAD BALANCING ============== 56.29
LDB: ============== END OF LOAD BALANCING =============== 56.29
Info: useSync: 0 useProxySync: 0
LDB: =============== DONE WITH MIGRATION ================ 56.2901
LDB: ============= START OF LOAD BALANCING ============== 56.3681
LDB: TIME 56.3683 LOAD: AVG 0.0338257 MAX 0.0434731  PROXIES: TOTAL 461 MAXPE 19 MAXPATCH 6 None MEM: 710.965 MB
LDB: TIME 56.3683 LOAD: AVG 0.0338257 MAX 0.0434731  PROXIES: TOTAL 461 MAXPE 19 MAXPATCH 6 RefineTorusLB MEM: 710.965 MB
LDB: TIME 56.3683 LOAD: AVG 0.0338257 MAX 0.0434731  PROXIES: TOTAL 461 MAXPE 19 MAXPATCH 6 RefineTorusLB MEM: 710.965 MB
LDB: ============== END OF LOAD BALANCING =============== 56.3684
Info: useSync: 0 useProxySync: 0
LDB: =============== DONE WITH MIGRATION ================ 56.3687
PRESSURE: 536000 17.8737 -5.76436 -83.9195 -5.76549 -189.441 -18.8109 -83.9191 -18.8116 -107.205
GPRESSURE: 536000 33.4418 30.904 109.869 60.851 -174.814 -25.5359 -12.8962 29.4749 -48.2503
PRESSAVG: 536000 -53.5916 -24.024 -26.2921 -24.024 1.17224 25.4 -26.2922 25.4001 44.9489
GPRESSAVG: 536000 -53.7302 -24.4898 -25.8525 -23.6005 1.55075 26.4151 -26.7048 25.2885 44.7831
ENERGY:  536000      1131.6430      1846.9095      1759.4643        90.9933        -224633.0751     19695.7049         0.0000         0.0000     40852.2807        -159256.0794       309.8271   -200108.3601   -159213.6950       310.2865            -92.9241       -63.2076    642646.2202        -2.4902        -2.4654

WRITING EXTENDED SYSTEM TO RESTART FILE AT STEP 536000
WRITING COORDINATES TO DCD FILE 1SDT_MK1_310_run1.dcd AT STEP 536000
WRITING COORDINATES TO RESTART FILE AT STEP 536000
FINISHED WRITING RESTART COORDINATES
WRITING VELOCITIES TO RESTART FILE AT STEP 536000
FINISHED WRITING RESTART VELOCITIES
PRESSURE: 537000 -31.8052 -34.6389 -9.63577 -34.6371 65.8667 -24.1148 -9.63566 -24.114 -128.68
GPRESSURE: 537000 8.44601 69.4687 -15.7097 -66.9828 84.1545 71.8208 36.2827 -54.7894 -60.789
PRESSAVG: 537000 -27.8747 48.2491 7.83504 48.2491 -14.4834 -7.09651 7.83502 -7.09654 52.6281
GPRESSAVG: 537000 -27.7908 48.6854 8.03125 47.958 -14.4353 -7.11905 8.09504 -7.13351 52.7198
ENERGY:  537000      1133.9708      1810.9017      1770.0568       112.0283        -224883.2618     19774.1655         0.0000         0.0000     40809.7908        -159472.3478       309.5049   -200282.1386   -159432.2891       309.6662            -31.5393        10.6038    642497.2568         3.4233         3.4979

WRITING EXTENDED SYSTEM TO RESTART FILE AT STEP 537000
WRITING COORDINATES TO DCD FILE 1SDT_MK1_310_run1.dcd AT STEP 537000
WRITING COORDINATES TO RESTART FILE AT STEP 537000
FINISHED WRITING RESTART COORDINATES
WRITING VELOCITIES TO RESTART FILE AT STEP 537000
FINISHED WRITING RESTART VELOCITIES
LDB: ============= START OF LOAD BALANCING ============== 59.4849
LDB: ============== END OF LOAD BALANCING =============== 59.4849
Info: useSync: 0 useProxySync: 0
LDB: =============== DONE WITH MIGRATION ================ 59.485
LDB: ============= START OF LOAD BALANCING ============== 59.5503
LDB: TIME 59.5505 LOAD: AVG 0.0283338 MAX 0.0398148  PROXIES: TOTAL 461 MAXPE 19 MAXPATCH 6 None MEM: 710.965 MB
LDB: TIME 59.5505 LOAD: AVG 0.0283338 MAX 0.0398148  PROXIES: TOTAL 461 MAXPE 19 MAXPATCH 6 RefineTorusLB MEM: 710.965 MB
LDB: TIME 59.5506 LOAD: AVG 0.0283338 MAX 0.0398148  PROXIES: TOTAL 461 MAXPE 19 MAXPATCH 6 RefineTorusLB MEM: 710.965 MB
LDB: ============== END OF LOAD BALANCING =============== 59.5507
Info: useSync: 0 useProxySync: 0
LDB: =============== DONE WITH MIGRATION ================ 59.551
PRESSURE: 538000 258.382 -77.368 94.7609 -77.3677 132.233 -30.737 94.7617 -30.736 -53.5233
GPRESSURE: 538000 267.045 -26.3892 63.7781 -74.9529 103.927 -111.819 144.825 28.9974 -63.5105
PRESSAVG: 538000 12.0842 19.5411 13.5885 19.5411 -6.65496 -12.3647 13.5885 -12.3648 -24.0445
GPRESSAVG: 538000 12.2407 18.5143 13.7223 19.8202 -7.42016 -12.6371 13.146 -12.5843 -23.7134
ENERGY:  538000      1128.2926      1852.6594      1769.2469       112.5709        -224483.1754     19717.9753         0.0000         0.0000     40776.1185        -159126.3118       309.2495   -199902.4303   -159086.4530       310.2740            112.3641       102.4871    641348.1188        -6.2051        -6.2976

WRITING EXTENDED SYSTEM TO RESTART FILE AT STEP 538000
WRITING COORDINATES TO DCD FILE 1SDT_MK1_310_run1.dcd AT STEP 538000
WRITING COORDINATES TO RESTART FILE AT STEP 538000
FINISHED WRITING RESTART COORDINATES
WRITING VELOCITIES TO RESTART FILE AT STEP 538000
FINISHED WRITING RESTART VELOCITIES
PRESSURE: 539000 -26.6892 -203.297 -1.86118 -203.296 -98.2398 -55.3761 -1.86006 -55.377 -54.5157
GPRESSURE: 539000 -25.3949 -148.403 34.9058 -31.4095 -116.966 3.12698 -6.29152 -65.6872 -7.32382
PRESSAVG: 539000 25.9949 -14.5599 22.1521 -14.5598 -22.2293 13.0494 22.1521 13.0494 3.69006
GPRESSAVG: 539000 25.961 -14.1402 21.3177 -13.8285 -22.4097 12.2709 22.07 13.2548 3.86685
ENERGY:  539000      1177.4878      1846.9576      1774.2289       103.8946        -224461.4521     19732.5335         0.0000         0.0000     40674.0647        -159152.2851       308.4755   -199826.3498   -159114.0359       309.9899            -59.8149       -49.8951    642789.0891         2.4852         2.4727

WRITING EXTENDED SYSTEM TO RESTART FILE AT STEP 539000
WRITING COORDINATES TO DCD FILE 1SDT_MK1_310_run1.dcd AT STEP 539000
WRITING COORDINATES TO RESTART FILE AT STEP 539000
FINISHED WRITING RESTART COORDINATES
WRITING VELOCITIES TO RESTART FILE AT STEP 539000
FINISHED WRITING RESTART VELOCITIES
LDB: ============= START OF LOAD BALANCING ============== 63.0287
LDB: ============== END OF LOAD BALANCING =============== 63.0287
Info: useSync: 0 useProxySync: 0
LDB: =============== DONE WITH MIGRATION ================ 63.0288
LDB: ============= START OF LOAD BALANCING ============== 63.1077
LDB: TIME 63.1078 LOAD: AVG 0.034454 MAX 0.0611728  PROXIES: TOTAL 461 MAXPE 19 MAXPATCH 6 None MEM: 710.965 MB
LDB: TIME 63.1079 LOAD: AVG 0.034454 MAX 0.0611728  PROXIES: TOTAL 461 MAXPE 19 MAXPATCH 6 RefineTorusLB MEM: 710.965 MB
LDB: TIME 63.1079 LOAD: AVG 0.034454 MAX 0.0611728  PROXIES: TOTAL 461 MAXPE 19 MAXPATCH 6 RefineTorusLB MEM: 710.965 MB
LDB: ============== END OF LOAD BALANCING =============== 63.108
Info: useSync: 0 useProxySync: 0
LDB: =============== DONE WITH MIGRATION ================ 63.1084
PRESSURE: 540000 -47.4487 -80.4899 -63.7153 -80.4896 -185.375 34.1965 -63.7139 34.1964 78.5959
GPRESSURE: 540000 22.6795 -52.8023 -10.5667 -29.2881 -115.27 54.6333 -115.264 -45.0442 59.1799
PRESSAVG: 540000 -19.2309 -23.4006 -6.04386 -23.4006 13.5107 -1.39331 -6.04382 -1.39334 10.108
GPRESSAVG: 540000 -19.5411 -23.2238 -5.92153 -23.629 14.145 -0.884403 -4.8904 -1.31007 10.3122
TIMING: 540000  CPU: 59.9189, 0.00158509/step  Wall: 60.8302, 0.00159824/step, 1.31455 hours remaining, 710.964844 MB of memory in use.
ETITLE:      TS           BOND          ANGLE          DIHED          IMPRP               ELECT            VDW       BOUNDARY           MISC        KINETIC               TOTAL           TEMP      POTENTIAL         TOTAL3        TEMPAVG            PRESSURE      GPRESSURE         VOLUME       PRESSAVG      GPRESSAVG

ENERGY:  540000      1156.2183      1865.9023      1792.3045       100.0287        -224468.6063     19552.4940         0.0000         0.0000     41017.1080        -158984.5506       311.0772   -200001.6587   -158945.6644       309.6392            -51.4092       -11.1369    643166.6004         1.4626         1.6387

WRITING EXTENDED SYSTEM TO RESTART FILE AT STEP 540000
WRITING COORDINATES TO DCD FILE 1SDT_MK1_310_run1.dcd AT STEP 540000
WRITING COORDINATES TO RESTART FILE AT STEP 540000
FINISHED WRITING RESTART COORDINATES
WRITING VELOCITIES TO RESTART FILE AT STEP 540000
FINISHED WRITING RESTART VELOCITIES
PRESSURE: 541000 340.804 86.2419 -151.074 86.2407 19.5906 -13.1363 -151.074 -13.1362 195.174
GPRESSURE: 541000 373.436 97.5749 -135.085 161.679 110.414 57.8363 -160.49 84.6433 283.24
PRESSAVG: 541000 4.73263 3.659 -42.5258 3.65899 10.0282 -5.81002 -42.5258 -5.81004 -15.2495
GPRESSAVG: 541000 5.1486 4.24495 -41.9524 3.3079 9.79079 -5.26365 -43.3348 -5.48048 -15.6694
ENERGY:  541000      1159.6421      1843.0869      1780.7063        92.7448        -225369.3803     20148.9147         0.0000         0.0000     41132.2199        -159212.0656       311.9502   -200344.2855   -159167.8784       310.5654            185.1898       255.6967    638829.5728        -0.1629        -0.2433

WRITING EXTENDED SYSTEM TO RESTART FILE AT STEP 541000
WRITING COORDINATES TO DCD FILE 1SDT_MK1_310_run1.dcd AT STEP 541000
WRITING COORDINATES TO RESTART FILE AT STEP 541000
FINISHED WRITING RESTART COORDINATES
WRITING VELOCITIES TO RESTART FILE AT STEP 541000
FINISHED WRITING RESTART VELOCITIES
LDB: ============= START OF LOAD BALANCING ============== 66.156
LDB: ============== END OF LOAD BALANCING =============== 66.1561
Info: useSync: 0 useProxySync: 0
LDB: =============== DONE WITH MIGRATION ================ 66.1562
LDB: ============= START OF LOAD BALANCING ============== 66.253
LDB: TIME 66.2531 LOAD: AVG 0.0289939 MAX 0.0508145  PROXIES: TOTAL 461 MAXPE 19 MAXPATCH 6 None MEM: 710.965 MB
LDB: TIME 66.2532 LOAD: AVG 0.0289939 MAX 0.0508145  PROXIES: TOTAL 461 MAXPE 19 MAXPATCH 6 RefineTorusLB MEM: 710.965 MB
LDB: TIME 66.2532 LOAD: AVG 0.0289939 MAX 0.0508145  PROXIES: TOTAL 461 MAXPE 19 MAXPATCH 6 RefineTorusLB MEM: 710.965 MB
LDB: ============== END OF LOAD BALANCING =============== 66.2533
Info: useSync: 0 useProxySync: 0
LDB: =============== DONE WITH MIGRATION ================ 66.2536
PRESSURE: 542000 -213.573 -117.101 -53.7608 -117.102 -265.609 19.0078 -53.762 19.0078 152.897
GPRESSURE: 542000 -150.6 -168.316 -16.5085 -117.53 -141.861 30.7742 -38.4862 -124.539 184.115
PRESSAVG: 542000 -56.0967 10.9947 -19.8889 10.9947 52.3488 6.14305 -19.8889 6.14307 23.0801
GPRESSAVG: 542000 -56.0043 10.7265 -19.7248 10.7224 51.6737 5.9989 -19.9654 5.68465 23.3484
ENERGY:  542000      1110.5573      1813.1792      1798.3754        97.5149        -224347.4971     19462.1242         0.0000         0.0000     40759.8153        -159305.9307       309.1258   -200065.7460   -159266.3452       310.5594           -108.7615       -36.1152    640946.7781         6.4441         6.3393

WRITING EXTENDED SYSTEM TO RESTART FILE AT STEP 542000
WRITING COORDINATES TO DCD FILE 1SDT_MK1_310_run1.dcd AT STEP 542000
WRITING COORDINATES TO RESTART FILE AT STEP 542000
FINISHED WRITING RESTART COORDINATES
WRITING VELOCITIES TO RESTART FILE AT STEP 542000
FINISHED WRITING RESTART VELOCITIES
PRESSURE: 543000 0.343983 88.3589 146.117 88.3579 -139.498 -1.02182 146.115 -1.02118 -39.1654
GPRESSURE: 543000 -16.8048 19.6091 105.134 94.7373 -84.8533 -40.0431 95.6487 44.6045 100.525
PRESSAVG: 543000 -5.02044 -30.0826 -12.0698 -30.0827 21.478 29.9129 -12.0698 29.9129 -5.13708
GPRESSAVG: 543000 -5.1773 -29.9437 -12.8695 -30.5457 21.7412 28.6595 -12.4335 30.3784 -5.08887
ENERGY:  543000      1164.3873      1902.2499      1763.8213        84.7595        -224776.7868     19627.7046         0.0000         0.0000     40758.1549        -159475.7093       309.1132   -200233.8642   -159434.8074       309.3725            -59.4398        -0.3776    639952.7058         3.7735         3.8250

WRITING EXTENDED SYSTEM TO RESTART FILE AT STEP 543000
WRITING COORDINATES TO DCD FILE 1SDT_MK1_310_run1.dcd AT STEP 543000
WRITING COORDINATES TO RESTART FILE AT STEP 543000
FINISHED WRITING RESTART COORDINATES
WRITING VELOCITIES TO RESTART FILE AT STEP 543000
FINISHED WRITING RESTART VELOCITIES
LDB: ============= START OF LOAD BALANCING ============== 69.5094
LDB: ============== END OF LOAD BALANCING =============== 69.5094
Info: useSync: 0 useProxySync: 0
LDB: =============== DONE WITH MIGRATION ================ 69.5095
LDB: ============= START OF LOAD BALANCING ============== 69.5773
LDB: TIME 69.5775 LOAD: AVG 0.0290802 MAX 0.0513575  PROXIES: TOTAL 461 MAXPE 19 MAXPATCH 6 None MEM: 710.965 MB
LDB: TIME 69.5775 LOAD: AVG 0.0290802 MAX 0.0513575  PROXIES: TOTAL 461 MAXPE 19 MAXPATCH 6 RefineTorusLB MEM: 710.965 MB
LDB: TIME 69.5776 LOAD: AVG 0.0290802 MAX 0.0513575  PROXIES: TOTAL 461 MAXPE 19 MAXPATCH 6 RefineTorusLB MEM: 710.965 MB
LDB: Reverting to original mapping
LDB: ============== END OF LOAD BALANCING =============== 69.5777
Info: useSync: 0 useProxySync: 0
LDB: =============== DONE WITH MIGRATION ================ 69.5779
WRITING COORDINATES TO DCD FILE 1SDT_MK1_310_run1.dcd AT STEP 544000
WRITING COORDINATES TO RESTART FILE AT STEP 544000
FINISHED WRITING RESTART COORDINATES
WRITING VELOCITIES TO RESTART FILE AT STEP 544000
FINISHED WRITING RESTART VELOCITIES
PRESSURE: 544000 -201.979 -83.6109 167.327 -83.6106 -212.174 -58.7195 167.328 -58.719 34.6125
GPRESSURE: 544000 -271.559 -120.165 41.7595 -128.883 -173.63 -53.0645 142.835 -95.9731 15.2244
PRESSAVG: 544000 -43.5727 3.03293 -20.9529 3.0329 2.5736 -1.68325 -20.9528 -1.68323 60.1311
GPRESSAVG: 544000 -43.7671 3.16942 -21.4144 2.73797 2.98182 -0.64235 -20.7342 -2.09163 59.082
ENERGY:  544000      1159.8430      1826.7492      1781.7642        99.6389        -224723.7614     19533.9010         0.0000         0.0000     41030.8672        -159290.9979       311.1815   -200321.8651   -159246.5098       310.0511           -126.5135      -143.3216    642899.5457         6.3773         6.0989

WRITING EXTENDED SYSTEM TO RESTART FILE AT STEP 544000
PRESSURE: 545000 36.7034 198.118 -4.02451 198.118 4.59505 -68.0591 -4.02447 -68.0579 -2.07057
GPRESSURE: 545000 9.87382 259.667 -70.6768 177.527 91.7259 -149.159 -47.4232 -54.9258 58.3521
PRESSAVG: 545000 -18.6301 29.0652 -3.27999 29.0652 18.7896 -5.89473 -3.28001 -5.89477 5.79564
GPRESSAVG: 545000 -18.2285 28.8345 -3.10177 30.3635 18.4767 -6.23766 -2.92579 -5.0439 6.27348
ENERGY:  545000      1164.1940      1893.3971      1772.0118       106.9256        -225106.1086     19817.4790         0.0000         0.0000     40994.8990        -159357.2020       310.9087   -200352.1010   -159321.3077       310.1384             13.0760        53.3173    640261.3452         1.9850         2.1739

WRITING EXTENDED SYSTEM TO RESTART FILE AT STEP 545000
WRITING COORDINATES TO DCD FILE 1SDT_MK1_310_run1.dcd AT STEP 545000
WRITING COORDINATES TO RESTART FILE AT STEP 545000
FINISHED WRITING RESTART COORDINATES
WRITING VELOCITIES TO RESTART FILE AT STEP 545000
FINISHED WRITING RESTART VELOCITIES
LDB: ============= START OF LOAD BALANCING ============== 72.6085
LDB: ============== END OF LOAD BALANCING =============== 72.6085
Info: useSync: 0 useProxySync: 0
LDB: =============== DONE WITH MIGRATION ================ 72.6086
LDB: ============= START OF LOAD BALANCING ============== 72.6936
LDB: TIME 72.6937 LOAD: AVG 0.0288316 MAX 0.0508553  PROXIES: TOTAL 461 MAXPE 19 MAXPATCH 6 None MEM: 710.965 MB
LDB: TIME 72.6938 LOAD: AVG 0.0288316 MAX 0.0508553  PROXIES: TOTAL 461 MAXPE 19 MAXPATCH 6 RefineTorusLB MEM: 710.965 MB
LDB: TIME 72.6938 LOAD: AVG 0.0288316 MAX 0.0508553  PROXIES: TOTAL 461 MAXPE 19 MAXPATCH 6 RefineTorusLB MEM: 710.965 MB
LDB: Reverting to original mapping
LDB: ============== END OF LOAD BALANCING =============== 72.6939
Info: useSync: 0 useProxySync: 0
LDB: =============== DONE WITH MIGRATION ================ 72.6941
PRESSURE: 546000 -142.113 -21.4243 -96.5378 -21.4242 75.2704 60.1406 -96.5366 60.1381 226.621
GPRESSURE: 546000 -135.082 48.9756 -54.0786 -7.05897 125.407 86.644 -32.8866 -3.75931 277.504
PRESSAVG: 546000 -14.167 7.97806 -17.8263 7.97806 -5.24323 -14.8959 -17.8264 -14.8959 29.4485
GPRESSAVG: 546000 -14.3258 7.58685 -18.0703 7.53214 -5.16747 -15.1389 -16.7784 -15.1669 29.4539
ENERGY:  546000      1086.8949      1847.3859      1758.7958       100.6492        -224347.1664     19683.0469         0.0000         0.0000     40768.3277        -159102.0661       309.1904   -199870.3937   -159053.8433       310.0352             53.2593        89.2763    642254.7906         3.3461         3.3202

WRITING EXTENDED SYSTEM TO RESTART FILE AT STEP 546000
WRITING COORDINATES TO DCD FILE 1SDT_MK1_310_run1.dcd AT STEP 546000
WRITING COORDINATES TO RESTART FILE AT STEP 546000
FINISHED WRITING RESTART COORDINATES
WRITING VELOCITIES TO RESTART FILE AT STEP 546000
FINISHED WRITING RESTART VELOCITIES
PRESSURE: 547000 -125.918 12.0155 -41.789 12.0154 -13.3005 -261.53 -41.7896 -261.53 20.66
GPRESSURE: 547000 -50.7675 118.984 -59.3696 -15.7754 -19.1967 -274.684 -29.5536 -137.74 22.0888
PRESSAVG: 547000 30.8627 33.6148 -27.5525 33.6148 -33.9246 -42.3403 -27.5525 -42.3404 4.66306
GPRESSAVG: 547000 31.2556 34.0163 -27.3357 33.3652 -34.3879 -41.795 -28.4863 -43.3973 4.44742
ENERGY:  547000      1144.9774      1822.0553      1755.0020        96.7441        -224699.3496     19717.5445         0.0000         0.0000     41073.2319        -159089.7943       311.5028   -200163.0262   -159050.9176       310.6560            -39.5197       -15.9585    641208.7213         0.5337         0.4384

WRITING EXTENDED SYSTEM TO RESTART FILE AT STEP 547000
WRITING COORDINATES TO DCD FILE 1SDT_MK1_310_run1.dcd AT STEP 547000
WRITING COORDINATES TO RESTART FILE AT STEP 547000
FINISHED WRITING RESTART COORDINATES
WRITING VELOCITIES TO RESTART FILE AT STEP 547000
FINISHED WRITING RESTART VELOCITIES
LDB: ============= START OF LOAD BALANCING ============== 75.9991
LDB: ============== END OF LOAD BALANCING =============== 75.9992
Info: useSync: 0 useProxySync: 0
LDB: =============== DONE WITH MIGRATION ================ 75.9992
LDB: ============= START OF LOAD BALANCING ============== 76.07
LDB: TIME 76.0701 LOAD: AVG 0.0284814 MAX 0.0447044  PROXIES: TOTAL 461 MAXPE 19 MAXPATCH 6 None MEM: 710.965 MB
LDB: TIME 76.0702 LOAD: AVG 0.0284814 MAX 0.0447044  PROXIES: TOTAL 461 MAXPE 19 MAXPATCH 6 RefineTorusLB MEM: 710.965 MB
LDB: TIME 76.0702 LOAD: AVG 0.0284814 MAX 0.0447044  PROXIES: TOTAL 461 MAXPE 19 MAXPATCH 6 RefineTorusLB MEM: 710.965 MB
LDB: Reverting to original mapping
LDB: ============== END OF LOAD BALANCING =============== 76.0703
Info: useSync: 0 useProxySync: 0
LDB: =============== DONE WITH MIGRATION ================ 76.0706
PRESSURE: 548000 -77.2082 73.2777 28.3607 73.277 -76.9379 -88.2042 28.3603 -88.205 49.285
GPRESSURE: 548000 -91.6321 107.74 -15.0749 -20.3354 -22.1903 -148.14 13.875 -73.7506 43.3235
PRESSAVG: 548000 -19.9357 14.9464 -22.4555 14.9464 -28.4971 -10.3307 -22.4556 -10.3307 33.8696
GPRESSAVG: 548000 -20.6382 15.0336 -23.2683 14.4381 -28.2018 -10.2397 -21.7311 -8.53648 33.9603
ENERGY:  548000      1141.1778      1795.8518      1761.7363        99.8985        -224381.1290     19666.8282         0.0000         0.0000     41003.8051        -158911.8313       310.9763   -199915.6364   -158870.2572       310.6039            -34.9537       -23.4996    641637.1361        -4.8544        -4.9599

WRITING EXTENDED SYSTEM TO RESTART FILE AT STEP 548000
WRITING COORDINATES TO DCD FILE 1SDT_MK1_310_run1.dcd AT STEP 548000
WRITING COORDINATES TO RESTART FILE AT STEP 548000
FINISHED WRITING RESTART COORDINATES
WRITING VELOCITIES TO RESTART FILE AT STEP 548000
FINISHED WRITING RESTART VELOCITIES
PRESSURE: 549000 152.13 -22.994 134.825 -22.9948 5.68734 -103.347 134.824 -103.348 -59.301
GPRESSURE: 549000 211.282 -73.3882 122.138 61.183 18.2969 -167.573 97.7771 -11.3409 100.184
PRESSAVG: 549000 3.6708 -15.9679 5.02366 -15.9679 -17.4708 20.9322 5.02361 20.9322 13.4218
GPRESSAVG: 549000 4.32046 -16.6088 5.88182 -14.6776 -18.2388 19.8057 4.64081 20.4712 14.1073
ENERGY:  549000      1117.8995      1866.1104      1749.4827       102.6002        -224565.6245     19739.6800         0.0000         0.0000     40909.8729        -159079.9788       310.2639   -199989.8517   -159043.8796       310.6619             32.8386       109.9209    642307.4042        -0.1261         0.0630

WRITING EXTENDED SYSTEM TO RESTART FILE AT STEP 549000
WRITING COORDINATES TO DCD FILE 1SDT_MK1_310_run1.dcd AT STEP 549000
WRITING COORDINATES TO RESTART FILE AT STEP 549000
FINISHED WRITING RESTART COORDINATES
WRITING VELOCITIES TO RESTART FILE AT STEP 549000
FINISHED WRITING RESTART VELOCITIES
LDB: ============= START OF LOAD BALANCING ============== 78.9482
LDB: ============== END OF LOAD BALANCING =============== 78.9482
Info: useSync: 0 useProxySync: 0
LDB: =============== DONE WITH MIGRATION ================ 78.9483
LDB: ============= START OF LOAD BALANCING ============== 79.0159
LDB: TIME 79.0161 LOAD: AVG 0.0285232 MAX 0.0500489  PROXIES: TOTAL 461 MAXPE 19 MAXPATCH 6 None MEM: 711.215 MB
LDB: TIME 79.0162 LOAD: AVG 0.0285232 MAX 0.0500489  PROXIES: TOTAL 461 MAXPE 19 MAXPATCH 6 RefineTorusLB MEM: 711.215 MB
LDB: TIME 79.0162 LOAD: AVG 0.0285232 MAX 0.0500489  PROXIES: TOTAL 461 MAXPE 19 MAXPATCH 6 RefineTorusLB MEM: 711.215 MB
LDB: Reverting to original mapping
LDB: ============== END OF LOAD BALANCING =============== 79.0163
Info: useSync: 0 useProxySync: 0
LDB: =============== DONE WITH MIGRATION ================ 79.0166
PRESSURE: 550000 -194.904 -119.714 -184.615 -119.714 -145.883 -47.4535 -184.616 -47.4547 179.095
GPRESSURE: 550000 -153.772 -99.8554 -122.55 -120.009 -162.532 -7.96467 -200.049 -54.6391 227.361
PRESSAVG: 550000 -39.735 -14.5672 2.43448 -14.5671 -6.35059 -10.9248 2.43446 -10.9248 44.5458
GPRESSAVG: 550000 -39.7019 -13.1582 2.16535 -15.1483 -6.03417 -10.2493 2.24405 -11.3676 44.1164
TIMING: 550000  CPU: 75.6543, 0.00157354/step  Wall: 76.6269, 0.00157968/step, 1.2949 hours remaining, 711.214844 MB of memory in use.
ETITLE:      TS           BOND          ANGLE          DIHED          IMPRP               ELECT            VDW       BOUNDARY           MISC        KINETIC               TOTAL           TEMP      POTENTIAL         TOTAL3        TEMPAVG            PRESSURE      GPRESSURE         VOLUME       PRESSAVG      GPRESSAVG

ENERGY:  550000      1145.8964      1840.4716      1761.0154       112.0868        -224319.3938     19733.8291         0.0000         0.0000     40861.6566        -158864.4378       309.8982   -199726.0945   -158823.7864       310.2683            -53.8975       -29.6475    643685.7549        -0.5132        -0.5399

WRITING EXTENDED SYSTEM TO RESTART FILE AT STEP 550000
WRITING COORDINATES TO DCD FILE 1SDT_MK1_310_run1.dcd AT STEP 550000
WRITING COORDINATES TO RESTART FILE AT STEP 550000
FINISHED WRITING RESTART COORDINATES
WRITING VELOCITIES TO RESTART FILE AT STEP 550000
FINISHED WRITING RESTART VELOCITIES
PRESSURE: 551000 -12.432 71.461 36.4871 71.4616 50.7987 81.6429 36.486 81.6429 12.5956
GPRESSURE: 551000 94.6155 64.814 -15.7843 14.8635 72.0054 85.9014 55.9901 -26.9958 15.6719
PRESSAVG: 551000 -15.105 -29.3937 -21.6381 -29.3937 -19.3242 -12.2665 -21.6381 -12.2665 34.7423
GPRESSAVG: 551000 -15.2187 -30.7992 -22.1362 -28.5453 -19.3597 -12.3818 -21.711 -12.4147 34.8841
ENERGY:  551000      1191.9069      1849.0120      1756.2128       117.2423        -224807.9948     19920.9616         0.0000         0.0000     40847.0954        -159125.5638       309.7878   -199972.6592   -159090.4159       310.2549             16.9874        60.7642    642264.4744         0.1044         0.1019

WRITING EXTENDED SYSTEM TO RESTART FILE AT STEP 551000
WRITING COORDINATES TO DCD FILE 1SDT_MK1_310_run1.dcd AT STEP 551000
WRITING COORDINATES TO RESTART FILE AT STEP 551000
FINISHED WRITING RESTART COORDINATES
WRITING VELOCITIES TO RESTART FILE AT STEP 551000
FINISHED WRITING RESTART VELOCITIES
LDB: ============= START OF LOAD BALANCING ============== 82.3962
LDB: ============== END OF LOAD BALANCING =============== 82.3962
Info: useSync: 0 useProxySync: 0
LDB: =============== DONE WITH MIGRATION ================ 82.3963
LDB: ============= START OF LOAD BALANCING ============== 82.4783
LDB: TIME 82.4785 LOAD: AVG 0.0392252 MAX 0.0666311  PROXIES: TOTAL 461 MAXPE 19 MAXPATCH 6 None MEM: 711.465 MB
LDB: TIME 82.4786 LOAD: AVG 0.0392252 MAX 0.0666311  PROXIES: TOTAL 461 MAXPE 19 MAXPATCH 6 RefineTorusLB MEM: 711.465 MB
LDB: TIME 82.4786 LOAD: AVG 0.0392252 MAX 0.0666311  PROXIES: TOTAL 461 MAXPE 19 MAXPATCH 6 RefineTorusLB MEM: 711.465 MB
LDB: Reverting to original mapping
LDB: ============== END OF LOAD BALANCING =============== 82.4788
Info: useSync: 0 useProxySync: 0
LDB: =============== DONE WITH MIGRATION ================ 82.4792
PRESSURE: 552000 144.109 -97.0148 -41.5546 -97.0147 157.179 -41.7712 -41.5555 -41.7712 362.077
GPRESSURE: 552000 186.553 -3.71782 18.522 -43.9688 144.891 -19.4971 -58.1453 -24.4574 359.604
PRESSAVG: 552000 -9.92146 15.5113 -23.507 15.5113 -11.2991 -21.2282 -23.5071 -21.2282 28.2437
GPRESSAVG: 552000 -9.70225 16.1701 -22.777 15.3736 -11.4734 -21.0425 -24.3382 -21.1076 28.137
ENERGY:  552000      1175.3401      1858.0420      1740.0750        88.8874        -224950.6966     20093.4332         0.0000         0.0000     40830.4016        -159164.5174       309.6612   -199994.9190   -159119.0757       309.9141            221.1217       230.3495    640759.7327         2.3410         2.3204

WRITING EXTENDED SYSTEM TO RESTART FILE AT STEP 552000
WRITING COORDINATES TO DCD FILE 1SDT_MK1_310_run1.dcd AT STEP 552000
WRITING COORDINATES TO RESTART FILE AT STEP 552000
FINISHED WRITING RESTART COORDINATES
WRITING VELOCITIES TO RESTART FILE AT STEP 552000
FINISHED WRITING RESTART VELOCITIES
PRESSURE: 553000 137.228 129.842 22.326 129.845 94.7262 -148.516 22.3254 -148.516 510.109
GPRESSURE: 553000 173.117 147.327 53.4028 7.63646 166.748 -185.183 11.2035 -124.012 408.526
PRESSAVG: 553000 -41.1656 38.0905 -49.9905 38.0905 32.1487 -0.358891 -49.9906 -0.358882 3.28211
GPRESSAVG: 553000 -40.9338 37.7926 -50.6442 37.9927 32.0611 0.31637 -49.0671 0.392157 3.34762
ENERGY:  553000      1140.1417      1824.4037      1758.3723       106.5669        -224973.6225     20225.2547         0.0000         0.0000     40953.6181        -158965.2649       310.5957   -199918.8831   -158929.2946       310.3697            247.3545       249.4638    640895.4474        -1.9116        -1.8417

WRITING EXTENDED SYSTEM TO RESTART FILE AT STEP 553000
WRITING COORDINATES TO DCD FILE 1SDT_MK1_310_run1.dcd AT STEP 553000
WRITING COORDINATES TO RESTART FILE AT STEP 553000
FINISHED WRITING RESTART COORDINATES
WRITING VELOCITIES TO RESTART FILE AT STEP 553000
FINISHED WRITING RESTART VELOCITIES
LDB: ============= START OF LOAD BALANCING ============== 85.5909
LDB: ============== END OF LOAD BALANCING =============== 85.591
Info: useSync: 0 useProxySync: 0
LDB: =============== DONE WITH MIGRATION ================ 85.591
LDB: ============= START OF LOAD BALANCING ============== 85.6586
LDB: TIME 85.6587 LOAD: AVG 0.0285836 MAX 0.0506998  PROXIES: TOTAL 461 MAXPE 19 MAXPATCH 6 None MEM: 711.465 MB
LDB: TIME 85.6588 LOAD: AVG 0.0285836 MAX 0.0506998  PROXIES: TOTAL 461 MAXPE 19 MAXPATCH 6 RefineTorusLB MEM: 711.465 MB
LDB: TIME 85.6588 LOAD: AVG 0.0285836 MAX 0.0506998  PROXIES: TOTAL 461 MAXPE 19 MAXPATCH 6 RefineTorusLB MEM: 711.465 MB
LDB: ============== END OF LOAD BALANCING =============== 85.6589
Info: useSync: 0 useProxySync: 0
LDB: =============== DONE WITH MIGRATION ================ 85.6591
PRESSURE: 554000 -185.282 148.778 -11.4243 148.779 -141.293 182.966 -11.4244 182.966 -408.299
GPRESSURE: 554000 -119.246 181.342 5.74484 143.612 -162.408 110.536 -19.6325 119.925 -293.178
PRESSAVG: 554000 -10.7289 62.2113 -29.1774 62.2113 15.0035 -17.3999 -29.1774 -17.4 -0.632307
GPRESSAVG: 554000 -11.3178 62.1501 -28.7415 61.6093 15.2576 -18.6765 -28.9885 -17.9057 -0.339375
ENERGY:  554000      1172.2872      1911.9261      1757.2002       105.1110        -224606.5275     19540.3504         0.0000         0.0000     40862.2680        -159257.3847       309.9028   -200119.6527   -159217.7569       310.2080           -244.9579      -191.6104    642022.0818         1.2141         1.2002

WRITING EXTENDED SYSTEM TO RESTART FILE AT STEP 554000
WRITING COORDINATES TO DCD FILE 1SDT_MK1_310_run1.dcd AT STEP 554000
WRITING COORDINATES TO RESTART FILE AT STEP 554000
FINISHED WRITING RESTART COORDINATES
WRITING VELOCITIES TO RESTART FILE AT STEP 554000
FINISHED WRITING RESTART VELOCITIES
PRESSURE: 555000 -82.4382 43.1142 -157.308 43.114 -222.921 20.4071 -157.307 20.4065 -221.478
GPRESSURE: 555000 -71.3913 10.7052 -188.641 73.0859 -212.405 14.4297 -112.69 76.0559 -261.249
PRESSAVG: 555000 -35.0622 22.4757 17.0187 22.4757 15.8648 -2.71218 17.0187 -2.71216 20.1769
GPRESSAVG: 555000 -35.0569 22.6933 17.271 23.1415 16.0605 -2.72385 16.7773 -2.74814 19.6023
ENERGY:  555000      1163.1020      1827.5910      1769.6187        97.2816        -224550.0697     19488.3629         0.0000         0.0000     40790.7545        -159413.3591       309.3605   -200204.1135   -159371.7485       309.5350           -175.6125      -181.6816    642822.7096         0.3265         0.2019

WRITING EXTENDED SYSTEM TO RESTART FILE AT STEP 555000
WRITING COORDINATES TO DCD FILE 1SDT_MK1_310_run1.dcd AT STEP 555000
WRITING COORDINATES TO RESTART FILE AT STEP 555000
FINISHED WRITING RESTART COORDINATES
WRITING VELOCITIES TO RESTART FILE AT STEP 555000
FINISHED WRITING RESTART VELOCITIES
LDB: ============= START OF LOAD BALANCING ============== 88.6276
LDB: ============== END OF LOAD BALANCING =============== 88.6276
Info: useSync: 0 useProxySync: 0
LDB: =============== DONE WITH MIGRATION ================ 88.6277
LDB: ============= START OF LOAD BALANCING ============== 88.6956
LDB: TIME 88.6958 LOAD: AVG 0.02884 MAX 0.0506769  PROXIES: TOTAL 461 MAXPE 19 MAXPATCH 6 None MEM: 711.465 MB
LDB: TIME 88.6958 LOAD: AVG 0.02884 MAX 0.0506769  PROXIES: TOTAL 461 MAXPE 19 MAXPATCH 6 RefineTorusLB MEM: 711.465 MB
LDB: TIME 88.6959 LOAD: AVG 0.02884 MAX 0.0506769  PROXIES: TOTAL 461 MAXPE 19 MAXPATCH 6 RefineTorusLB MEM: 711.465 MB
LDB: Reverting to original mapping
LDB: ============== END OF LOAD BALANCING =============== 88.696
Info: useSync: 0 useProxySync: 0
LDB: =============== DONE WITH MIGRATION ================ 88.6963
PRESSURE: 556000 170.578 10.1598 16.9427 10.16 -219.407 174.674 16.9409 174.674 105.037
GPRESSURE: 556000 153.947 35.8407 111.002 -25.0257 -194.149 213.33 4.50415 140.156 139.271
PRESSAVG: 556000 28.9286 11.0168 -16.5329 11.0168 -9.53968 26.0683 -16.5328 26.0683 -19.7663
GPRESSAVG: 556000 28.6318 11.5371 -17.7767 10.5681 -9.80813 26.5289 -15.5585 26.047 -19.29
ENERGY:  556000      1143.2274      1877.5984      1758.5846        92.7590        -224623.9232     19673.5701         0.0000         0.0000     40812.0269        -159266.1570       309.5218   -200078.1839   -159227.2294       309.3430             18.7357        33.0226    641722.6870        -0.1258        -0.1555

WRITING EXTENDED SYSTEM TO RESTART FILE AT STEP 556000
WRITING COORDINATES TO DCD FILE 1SDT_MK1_310_run1.dcd AT STEP 556000
WRITING COORDINATES TO RESTART FILE AT STEP 556000
FINISHED WRITING RESTART COORDINATES
WRITING VELOCITIES TO RESTART FILE AT STEP 556000
FINISHED WRITING RESTART VELOCITIES
PRESSURE: 557000 86.0723 -176.449 44.6531 -176.449 6.99207 -177.138 44.6532 -177.139 209.973
GPRESSURE: 557000 67.8716 -133.959 40.5985 -94.3581 65.7775 -180.59 67.5924 -145.421 189.284
PRESSAVG: 557000 14.7565 -45.2475 8.51359 -45.2474 -5.59211 -2.37415 8.51363 -2.37419 -8.02009
GPRESSAVG: 557000 14.9347 -45.3955 10.0633 -45.9223 -5.51222 -3.10284 7.18842 -1.88716 -8.44032
ENERGY:  557000      1131.3400      1829.9910      1742.3787        96.5518        -224987.1864     19909.4465         0.0000         0.0000     40878.1774        -159399.3011       310.0235   -200277.4785   -159361.1176       309.9155            101.0123       107.6443    639752.7998         0.3814         0.3274

WRITING EXTENDED SYSTEM TO RESTART FILE AT STEP 557000
WRITING COORDINATES TO DCD FILE 1SDT_MK1_310_run1.dcd AT STEP 557000
WRITING COORDINATES TO RESTART FILE AT STEP 557000
FINISHED WRITING RESTART COORDINATES
WRITING VELOCITIES TO RESTART FILE AT STEP 557000
FINISHED WRITING RESTART VELOCITIES
LDB: ============= START OF LOAD BALANCING ============== 91.8114
LDB: ============== END OF LOAD BALANCING =============== 91.8115
Info: useSync: 0 useProxySync: 0
LDB: =============== DONE WITH MIGRATION ================ 91.8116
LDB: ============= START OF LOAD BALANCING ============== 91.883
LDB: TIME 91.8831 LOAD: AVG 0.028728 MAX 0.0469899  PROXIES: TOTAL 461 MAXPE 19 MAXPATCH 6 None MEM: 711.465 MB
LDB: TIME 91.8832 LOAD: AVG 0.028728 MAX 0.0469899  PROXIES: TOTAL 461 MAXPE 19 MAXPATCH 6 RefineTorusLB MEM: 711.465 MB
LDB: TIME 91.8832 LOAD: AVG 0.028728 MAX 0.0469899  PROXIES: TOTAL 461 MAXPE 19 MAXPATCH 6 RefineTorusLB MEM: 711.465 MB
LDB: Reverting to original mapping
LDB: ============== END OF LOAD BALANCING =============== 91.8833
Info: useSync: 0 useProxySync: 0
LDB: =============== DONE WITH MIGRATION ================ 91.8836
PRESSURE: 558000 -97.6625 -141.688 -96.2855 -141.689 101.736 36.9077 -96.2846 36.9079 -125.845
GPRESSURE: 558000 -36.3157 -189.712 -76.0319 -144.553 41.5971 -69.3111 -132.391 165.379 -80.557
PRESSAVG: 558000 38.6541 -30.1365 -13.3802 -30.1366 -11.0878 -9.02165 -13.3802 -9.02166 -10.4658
GPRESSAVG: 558000 38.3109 -30.2173 -14.1704 -29.5397 -10.6852 -7.51315 -13.1525 -9.80834 -10.2367
ENERGY:  558000      1126.9303      1830.9608      1779.9118       105.3273        -224286.6893     19509.1132         0.0000         0.0000     40970.0174        -158964.4286       310.7200   -199934.4460   -158921.3932       310.1576            -40.5906       -25.0919    643088.6019         5.7002         5.7963

WRITING EXTENDED SYSTEM TO RESTART FILE AT STEP 558000
WRITING COORDINATES TO DCD FILE 1SDT_MK1_310_run1.dcd AT STEP 558000
WRITING COORDINATES TO RESTART FILE AT STEP 558000
FINISHED WRITING RESTART COORDINATES
WRITING VELOCITIES TO RESTART FILE AT STEP 558000
FINISHED WRITING RESTART VELOCITIES
PRESSURE: 559000 211.691 109.054 -6.10439 109.055 -37.7651 -4.09278 -6.1056 -4.09403 166.619
GPRESSURE: 559000 235.939 126.346 107.518 31.4668 25.1257 -107.117 21.5971 18.3744 168.195
PRESSAVG: 559000 4.34339 3.39643 19.3253 3.39644 -25.9405 20.0432 19.3253 20.0432 11.605
GPRESSAVG: 559000 4.61613 3.80346 19.3458 3.48537 -26.5453 18.5349 19.2402 20.8794 11.8816
ENERGY:  559000      1124.5530      1807.1936      1756.0739       111.3418        -224541.5373     19883.6163         0.0000         0.0000     40887.1716        -158971.5871       310.0917   -199858.7586   -158933.1386       310.2004            113.5150       143.0867    641950.0707        -3.3307        -3.3492

WRITING EXTENDED SYSTEM TO RESTART FILE AT STEP 559000
WRITING COORDINATES TO DCD FILE 1SDT_MK1_310_run1.dcd AT STEP 559000
WRITING COORDINATES TO RESTART FILE AT STEP 559000
FINISHED WRITING RESTART COORDINATES
WRITING VELOCITIES TO RESTART FILE AT STEP 559000
FINISHED WRITING RESTART VELOCITIES
LDB: ============= START OF LOAD BALANCING ============== 95.7916
LDB: ============== END OF LOAD BALANCING =============== 95.7916
Info: useSync: 0 useProxySync: 0
LDB: =============== DONE WITH MIGRATION ================ 95.7917
LDB: ============= START OF LOAD BALANCING ============== 95.8603
LDB: TIME 95.8604 LOAD: AVG 0.0289152 MAX 0.0509654  PROXIES: TOTAL 461 MAXPE 19 MAXPATCH 6 None MEM: 711.465 MB
LDB: TIME 95.8605 LOAD: AVG 0.0289152 MAX 0.0509654  PROXIES: TOTAL 461 MAXPE 19 MAXPATCH 6 RefineTorusLB MEM: 711.465 MB
LDB: TIME 95.8605 LOAD: AVG 0.0289152 MAX 0.0509654  PROXIES: TOTAL 461 MAXPE 19 MAXPATCH 6 RefineTorusLB MEM: 711.465 MB
LDB: Reverting to original mapping
LDB: ============== END OF LOAD BALANCING =============== 95.8606
Info: useSync: 0 useProxySync: 0
LDB: =============== DONE WITH MIGRATION ================ 95.8609
PRESSURE: 560000 -83.2198 209.43 -22.9668 209.429 -123.53 4.71219 -22.9673 4.71242 21.8474
GPRESSURE: 560000 11.3915 222.226 -1.67726 131.629 -71.5521 -39.355 -20.9505 55.1245 120.393
PRESSAVG: 560000 39.2108 10.6817 0.717753 10.6817 -7.21337 11.6642 0.71776 11.6642 -29.5967
GPRESSAVG: 560000 39.2219 11.2561 0.0489858 10.9672 -7.10288 12.2663 1.06218 11.305 -29.8366
TIMING: 560000  CPU: 92.0195, 0.00163652/step  Wall: 93.2648, 0.00166379/step, 1.35922 hours remaining, 711.464844 MB of memory in use.
ETITLE:      TS           BOND          ANGLE          DIHED          IMPRP               ELECT            VDW       BOUNDARY           MISC        KINETIC               TOTAL           TEMP      POTENTIAL         TOTAL3        TEMPAVG            PRESSURE      GPRESSURE         VOLUME       PRESSAVG      GPRESSAVG

ENERGY:  560000      1131.2853      1852.8928      1772.0952       109.4129        -224522.9252     19855.8634         0.0000         0.0000     40672.2360        -159129.1396       308.4616   -199801.3756   -159087.2403       310.0699            -61.6342        20.0775    644094.6442         0.8002         0.7608

WRITING EXTENDED SYSTEM TO RESTART FILE AT STEP 560000
WRITING COORDINATES TO DCD FILE 1SDT_MK1_310_run1.dcd AT STEP 560000
WRITING COORDINATES TO RESTART FILE AT STEP 560000
FINISHED WRITING RESTART COORDINATES
WRITING VELOCITIES TO RESTART FILE AT STEP 560000
FINISHED WRITING RESTART VELOCITIES
PRESSURE: 561000 -418.545 -20.7844 51.3534 -20.7838 -354.617 163.913 51.3534 163.913 -464.59
GPRESSURE: 561000 -361.621 -16.9694 123.791 -20.6295 -309.276 108.229 -21.996 57.9465 -420.679
PRESSAVG: 561000 12.7695 -13.8497 -1.03487 -13.8497 5.21295 10.3839 -1.03487 10.3838 -29.8019
GPRESSAVG: 561000 12.657 -15.1802 -0.647858 -14.3671 5.36882 9.70254 -1.57079 10.8129 -29.9414
ENERGY:  561000      1169.6008      1841.3069      1783.1628        99.0224        -224239.0557     18968.0441         0.0000         0.0000     40923.9118        -159454.0069       310.3704   -200377.9187   -159412.3864       309.6938           -412.5839      -363.8586    642778.5676        -3.9398        -3.9719

WRITING EXTENDED SYSTEM TO RESTART FILE AT STEP 561000
WRITING COORDINATES TO DCD FILE 1SDT_MK1_310_run1.dcd AT STEP 561000
WRITING COORDINATES TO RESTART FILE AT STEP 561000
FINISHED WRITING RESTART COORDINATES
WRITING VELOCITIES TO RESTART FILE AT STEP 561000
FINISHED WRITING RESTART VELOCITIES
LDB: ============= START OF LOAD BALANCING ============== 98.6338
LDB: ============== END OF LOAD BALANCING =============== 98.6339
Info: useSync: 0 useProxySync: 0
LDB: =============== DONE WITH MIGRATION ================ 98.6339
LDB: ============= START OF LOAD BALANCING ============== 98.7009
LDB: TIME 98.7011 LOAD: AVG 0.0286071 MAX 0.0501058  PROXIES: TOTAL 461 MAXPE 19 MAXPATCH 6 None MEM: 711.465 MB
LDB: TIME 98.7011 LOAD: AVG 0.0286071 MAX 0.0501058  PROXIES: TOTAL 461 MAXPE 19 MAXPATCH 6 RefineTorusLB MEM: 711.465 MB
LDB: TIME 98.7011 LOAD: AVG 0.0286071 MAX 0.0501058  PROXIES: TOTAL 461 MAXPE 19 MAXPATCH 6 RefineTorusLB MEM: 711.465 MB
LDB: ============== END OF LOAD BALANCING =============== 98.7012
Info: useSync: 0 useProxySync: 0
LDB: =============== DONE WITH MIGRATION ================ 98.7015
PRESSURE: 562000 -49.1164 11.5747 9.03385 11.5731 -95.7166 -105.16 9.0342 -105.159 55.064
GPRESSURE: 562000 -35.906 4.0445 65.2479 24.9315 -89.0065 -198.89 31.7009 -21.2659 85.7784
PRESSAVG: 562000 -20.8709 2.84226 30.4734 2.84227 -6.66807 -3.56172 30.4734 -3.56172 28.7668
GPRESSAVG: 562000 -20.5344 3.02543 30.7243 3.36329 -6.69083 -3.53968 30.1563 -3.42924 28.7333
ENERGY:  562000      1091.9053      1853.3300      1766.3621       102.7905        -224856.7646     19716.0848         0.0000         0.0000     40920.8727        -159405.4192       310.3473   -200326.2919   -159359.4669       309.9712            -29.9230       -13.0447    641344.5122         0.4093         0.5027

WRITING EXTENDED SYSTEM TO RESTART FILE AT STEP 562000
WRITING COORDINATES TO DCD FILE 1SDT_MK1_310_run1.dcd AT STEP 562000
WRITING COORDINATES TO RESTART FILE AT STEP 562000
FINISHED WRITING RESTART COORDINATES
WRITING VELOCITIES TO RESTART FILE AT STEP 562000
FINISHED WRITING RESTART VELOCITIES
PRESSURE: 563000 143.583 55.316 -94.5171 55.316 332.573 -54.0229 -94.5178 -54.0226 -14.6336
GPRESSURE: 563000 76.4314 50.6876 -56.141 87.6449 298.921 -90.7558 5.64071 -32.2076 -7.68061
PRESSAVG: 563000 7.73597 -20.7149 15.8957 -20.715 4.23447 -17.4481 15.8957 -17.4481 -4.28621
GPRESSAVG: 563000 7.47099 -20.3738 15.9365 -21.4549 3.97012 -17.0228 16.8768 -17.9766 -3.94569
ENERGY:  563000      1144.7663      1832.5298      1745.2969        91.6801        -225083.8703     19924.9434         0.0000         0.0000     40888.0368        -159456.6170       310.0983   -200344.6538   -159413.8252       309.6814            153.8408       122.5574    640373.0149         2.5614         2.4985

WRITING EXTENDED SYSTEM TO RESTART FILE AT STEP 563000
WRITING COORDINATES TO DCD FILE 1SDT_MK1_310_run1.dcd AT STEP 563000
WRITING COORDINATES TO RESTART FILE AT STEP 563000
FINISHED WRITING RESTART COORDINATES
WRITING VELOCITIES TO RESTART FILE AT STEP 563000
FINISHED WRITING RESTART VELOCITIES
LDB: ============= START OF LOAD BALANCING ============== 101.816
LDB: ============== END OF LOAD BALANCING =============== 101.816
Info: useSync: 0 useProxySync: 0
LDB: =============== DONE WITH MIGRATION ================ 101.816
LDB: ============= START OF LOAD BALANCING ============== 101.885
LDB: TIME 101.885 LOAD: AVG 0.0287444 MAX 0.0516923  PROXIES: TOTAL 461 MAXPE 19 MAXPATCH 6 None MEM: 711.465 MB
LDB: TIME 101.885 LOAD: AVG 0.0287444 MAX 0.0516923  PROXIES: TOTAL 461 MAXPE 19 MAXPATCH 6 RefineTorusLB MEM: 711.465 MB
LDB: TIME 101.885 LOAD: AVG 0.0287444 MAX 0.0516923  PROXIES: TOTAL 461 MAXPE 19 MAXPATCH 6 RefineTorusLB MEM: 711.465 MB
LDB: Reverting to original mapping
LDB: ============== END OF LOAD BALANCING =============== 101.885
Info: useSync: 0 useProxySync: 0
LDB: =============== DONE WITH MIGRATION ================ 101.886
PRESSURE: 564000 -55.4944 -44.2504 33.0459 -44.2498 -4.65529 11.3882 33.0476 11.3877 6.65135
GPRESSURE: 564000 -53.4987 -55.3005 9.16415 -81.8938 17.0143 37.2119 122.863 18.8273 5.03309
PRESSAVG: 564000 -9.705 -2.85068 -6.76415 -2.85064 15.8718 -21.1331 -6.76413 -21.1331 7.05765
GPRESSAVG: 564000 -9.66149 -3.74089 -6.83825 -2.2994 16.3752 -21.3756 -6.87528 -21.2317 6.45119
ENERGY:  564000      1123.0582      1860.7480      1783.6908        97.3491        -225022.4419     19744.8394         0.0000         0.0000     40872.4863        -159540.2701       309.9803   -200412.7564   -159499.9177       309.3966            -17.8328       -10.4838    642110.9672         4.4081         4.3883

WRITING EXTENDED SYSTEM TO RESTART FILE AT STEP 564000
WRITING COORDINATES TO DCD FILE 1SDT_MK1_310_run1.dcd AT STEP 564000
WRITING COORDINATES TO RESTART FILE AT STEP 564000
FINISHED WRITING RESTART COORDINATES
WRITING VELOCITIES TO RESTART FILE AT STEP 564000
FINISHED WRITING RESTART VELOCITIES
PRESSURE: 565000 25.1493 27.9916 -9.45233 27.9911 -169.072 -55.4199 -9.45123 -55.4214 -257.665
GPRESSURE: 565000 64.8372 -58.1522 -66.7867 32.7227 -79.4553 -123.499 -58.0744 -14.0524 -183.086
PRESSAVG: 565000 -27.0603 15.9212 -1.48861 15.9212 17.4263 -30.2884 -1.48864 -30.2884 5.67843
GPRESSAVG: 565000 -26.9506 16.5606 -1.09276 16.0615 17.4664 -30.2182 -1.24871 -30.3511 6.06678
ENERGY:  565000      1194.9212      1829.6438      1773.4233        97.1549        -225029.2758     19582.3070         0.0000         0.0000     40735.1940        -159816.6316       308.9391   -200551.8257   -159778.0896       308.9265           -133.8627       -65.9014    641263.7712        -1.3185        -1.1391

WRITING EXTENDED SYSTEM TO RESTART FILE AT STEP 565000
WRITING COORDINATES TO DCD FILE 1SDT_MK1_310_run1.dcd AT STEP 565000
WRITING COORDINATES TO RESTART FILE AT STEP 565000
FINISHED WRITING RESTART COORDINATES
WRITING VELOCITIES TO RESTART FILE AT STEP 565000
FINISHED WRITING RESTART VELOCITIES
LDB: ============= START OF LOAD BALANCING ============== 105.308
LDB: ============== END OF LOAD BALANCING =============== 105.308
Info: useSync: 0 useProxySync: 0
LDB: =============== DONE WITH MIGRATION ================ 105.308
LDB: ============= START OF LOAD BALANCING ============== 105.375
LDB: TIME 105.375 LOAD: AVG 0.0283975 MAX 0.0499103  PROXIES: TOTAL 461 MAXPE 19 MAXPATCH 6 None MEM: 711.465 MB
LDB: TIME 105.375 LOAD: AVG 0.0283975 MAX 0.0499103  PROXIES: TOTAL 461 MAXPE 19 MAXPATCH 6 RefineTorusLB MEM: 711.465 MB
LDB: TIME 105.375 LOAD: AVG 0.0283975 MAX 0.0499103  PROXIES: TOTAL 461 MAXPE 19 MAXPATCH 6 RefineTorusLB MEM: 711.465 MB
LDB: Reverting to original mapping
LDB: ============== END OF LOAD BALANCING =============== 105.375
Info: useSync: 0 useProxySync: 0
LDB: =============== DONE WITH MIGRATION ================ 105.376
PRESSURE: 566000 -78.7029 -54.5053 60.705 -54.5058 129.583 -23.3935 60.7059 -23.3924 -97.1002
GPRESSURE: 566000 -66.5942 -63.0352 143.208 -35.51 150.841 -16.6721 -7.42174 34.3057 -88.0616
PRESSAVG: 566000 10.4323 1.85425 7.75607 1.85424 47.1465 -4.04548 7.75608 -4.04545 -41.049
GPRESSAVG: 566000 10.4989 2.03095 7.66504 1.60991 47.2773 -3.96068 7.18374 -3.77218 -41.2966
ENERGY:  566000      1180.0447      1845.0759      1750.9018       108.1135        -225210.1865     19948.2982         0.0000         0.0000     40808.8940        -159568.8584       309.4981   -200377.7524   -159531.6935       309.2130            -15.4066        -1.2715    640778.0557         5.5099         5.4932

WRITING EXTENDED SYSTEM TO RESTART FILE AT STEP 566000
WRITING COORDINATES TO DCD FILE 1SDT_MK1_310_run1.dcd AT STEP 566000
WRITING COORDINATES TO RESTART FILE AT STEP 566000
FINISHED WRITING RESTART COORDINATES
WRITING VELOCITIES TO RESTART FILE AT STEP 566000
FINISHED WRITING RESTART VELOCITIES
PRESSURE: 567000 -169.575 -45.7278 222.64 -45.7289 -50.365 46.246 222.639 46.2436 58.0357
GPRESSURE: 567000 -150.77 -69.6395 142.946 -57.0325 -79.3299 23.6075 228.25 126.735 38.9472
PRESSAVG: 567000 0.695189 9.31934 18.1042 9.31934 -7.59087 21.7643 18.1042 21.7643 18.6268
GPRESSAVG: 567000 0.783415 9.25073 17.6256 9.19893 -8.24722 21.5635 19.1458 21.2957 18.8596
ENERGY:  567000      1215.0977      1867.6477      1758.8363        98.2696        -224893.1951     19669.5926         0.0000         0.0000     40859.2983        -159424.4528       309.8803   -200283.7511   -159384.3364       309.9424            -53.9681       -63.7177    639731.4621         3.9104         3.7986

WRITING EXTENDED SYSTEM TO RESTART FILE AT STEP 567000
WRITING COORDINATES TO DCD FILE 1SDT_MK1_310_run1.dcd AT STEP 567000
WRITING COORDINATES TO RESTART FILE AT STEP 567000
FINISHED WRITING RESTART COORDINATES
WRITING VELOCITIES TO RESTART FILE AT STEP 567000
FINISHED WRITING RESTART VELOCITIES
LDB: ============= START OF LOAD BALANCING ============== 107.946
LDB: ============== END OF LOAD BALANCING =============== 107.946
Info: useSync: 0 useProxySync: 0
LDB: =============== DONE WITH MIGRATION ================ 107.946
LDB: ============= START OF LOAD BALANCING ============== 108.023
LDB: TIME 108.023 LOAD: AVG 0.0288222 MAX 0.0361943  PROXIES: TOTAL 461 MAXPE 19 MAXPATCH 6 None MEM: 711.465 MB
LDB: TIME 108.023 LOAD: AVG 0.0288222 MAX 0.0361943  PROXIES: TOTAL 461 MAXPE 19 MAXPATCH 6 RefineTorusLB MEM: 711.465 MB
LDB: TIME 108.023 LOAD: AVG 0.0288222 MAX 0.0361943  PROXIES: TOTAL 461 MAXPE 19 MAXPATCH 6 RefineTorusLB MEM: 711.465 MB
LDB: ============== END OF LOAD BALANCING =============== 108.023
Info: useSync: 0 useProxySync: 0
LDB: =============== DONE WITH MIGRATION ================ 108.024
PRESSURE: 568000 -2.81534 -102.745 94.5026 -102.746 39.4775 29.5002 94.5019 29.5007 -114.49
GPRESSURE: 568000 41.3783 -112.449 61.5211 -54.7994 132.787 -31.4987 94.624 52.5829 -115.721
PRESSAVG: 568000 10.0287 27.7671 3.48173 27.7671 18.7963 -43.1237 3.48173 -43.1237 -24.8598
GPRESSAVG: 568000 10.2675 27.9096 3.79125 28.0605 19.1523 -43.4549 2.54744 -43.1103 -24.9019
ENERGY:  568000      1193.3456      1834.0823      1788.7869       111.8266        -225011.4193     19865.0052         0.0000         0.0000     41014.4762        -159203.8965       311.0572   -200218.3727   -159160.4825       310.0220            -25.9426        19.4814    641875.6083         1.3217         1.5060

WRITING EXTENDED SYSTEM TO RESTART FILE AT STEP 568000
WRITING COORDINATES TO DCD FILE 1SDT_MK1_310_run1.dcd AT STEP 568000
WRITING COORDINATES TO RESTART FILE AT STEP 568000
FINISHED WRITING RESTART COORDINATES
WRITING VELOCITIES TO RESTART FILE AT STEP 568000
FINISHED WRITING RESTART VELOCITIES
PRESSURE: 569000 -98.517 98.7994 94.5665 98.799 -230.504 -86.9224 94.5666 -86.9222 -325.544
GPRESSURE: 569000 -92.4712 2.70411 110.248 106.101 -214.349 -80.5582 126.961 -57.2582 -276.558
PRESSAVG: 569000 -16.2039 12.5731 -37.4158 12.5731 27.4977 -8.74055 -37.4158 -8.7406 6.34049
GPRESSAVG: 569000 -16.3741 12.8221 -37.9416 12.2013 27.8699 -8.94109 -37.4051 -9.23938 6.76471
ENERGY:  569000      1168.1973      1804.7497      1778.7101       101.4625        -224278.8541     19306.3871         0.0000         0.0000     41044.8771        -159074.4704       311.2878   -200119.3475   -159030.0378       310.6374           -218.1883      -194.4594    642461.7497         5.8781         6.0868

WRITING EXTENDED SYSTEM TO RESTART FILE AT STEP 569000
WRITING COORDINATES TO DCD FILE 1SDT_MK1_310_run1.dcd AT STEP 569000
WRITING COORDINATES TO RESTART FILE AT STEP 569000
FINISHED WRITING RESTART COORDINATES
WRITING VELOCITIES TO RESTART FILE AT STEP 569000
FINISHED WRITING RESTART VELOCITIES
LDB: ============= START OF LOAD BALANCING ============== 111.112
LDB: ============== END OF LOAD BALANCING =============== 111.112
Info: useSync: 0 useProxySync: 0
LDB: =============== DONE WITH MIGRATION ================ 111.112
LDB: ============= START OF LOAD BALANCING ============== 111.178
LDB: TIME 111.178 LOAD: AVG 0.0284583 MAX 0.0376104  PROXIES: TOTAL 461 MAXPE 19 MAXPATCH 6 None MEM: 711.465 MB
LDB: TIME 111.178 LOAD: AVG 0.0284583 MAX 0.0376104  PROXIES: TOTAL 461 MAXPE 19 MAXPATCH 6 RefineTorusLB MEM: 711.465 MB
LDB: TIME 111.178 LOAD: AVG 0.0284583 MAX 0.0376104  PROXIES: TOTAL 461 MAXPE 19 MAXPATCH 6 RefineTorusLB MEM: 711.465 MB
LDB: ============== END OF LOAD BALANCING =============== 111.178
Info: useSync: 0 useProxySync: 0
LDB: =============== DONE WITH MIGRATION ================ 111.179
WRITING COORDINATES TO DCD FILE 1SDT_MK1_310_run1.dcd AT STEP 570000
WRITING COORDINATES TO RESTART FILE AT STEP 570000
FINISHED WRITING RESTART COORDINATES
WRITING VELOCITIES TO RESTART FILE AT STEP 570000
FINISHED WRITING RESTART VELOCITIES
PRESSURE: 570000 -312.513 184.533 -134.86 184.531 -3.17508 66.8098 -134.858 66.8091 -168.6
GPRESSURE: 570000 -226.609 169.47 -193.362 112.875 133.826 33.7058 -139.791 59.2357 -118.429
PRESSAVG: 570000 -26.9159 4.82813 14.6831 4.82817 8.03016 -5.86261 14.6831 -5.86263 39.4814
GPRESSAVG: 570000 -27.2887 4.48053 15.7337 5.80917 7.98622 -5.77744 14.4654 -5.95781 39.7377
TIMING: 570000  CPU: 107.251, 0.00152313/step  Wall: 108.558, 0.00152937/step, 1.24516 hours remaining, 711.464844 MB of memory in use.
ETITLE:      TS           BOND          ANGLE          DIHED          IMPRP               ELECT            VDW       BOUNDARY           MISC        KINETIC               TOTAL           TEMP      POTENTIAL         TOTAL3        TEMPAVG            PRESSURE      GPRESSURE         VOLUME       PRESSAVG      GPRESSAVG

ENERGY:  570000      1174.3087      1889.8194      1771.4511       104.1181        -224459.8995     19546.6980         0.0000         0.0000     40858.2410        -159115.2632       309.8723   -199973.5042   -159080.2893       310.7310           -161.4294       -70.4040    642144.7855         6.8652         6.8117

WRITING EXTENDED SYSTEM TO RESTART FILE AT STEP 570000
PRESSURE: 571000 -78.4637 2.52673 -33.1216 2.5253 72.2313 75.2604 -33.1205 75.2614 -141.726
GPRESSURE: 571000 -45.5805 15.0626 -76.1519 62.7731 27.6811 97.8285 -72.8319 36.268 -194.401
PRESSAVG: 571000 -17.395 -16.4256 15.3441 -16.4256 13.5129 2.11426 15.3441 2.11428 -5.69166
GPRESSAVG: 571000 -16.8749 -16.7798 15.3432 -16.9583 13.7155 2.41806 14.1643 2.41638 -6.4551
ENERGY:  571000      1155.2970      1835.9796      1760.1776       110.0061        -224709.1767     19631.6259         0.0000         0.0000     40973.2063        -159242.8841       310.7442   -200216.0904   -159198.3688       309.8320            -49.3196       -70.7668    640088.2749        -3.1913        -3.2048

WRITING EXTENDED SYSTEM TO RESTART FILE AT STEP 571000
WRITING COORDINATES TO DCD FILE 1SDT_MK1_310_run1.dcd AT STEP 571000
WRITING COORDINATES TO RESTART FILE AT STEP 571000
FINISHED WRITING RESTART COORDINATES
WRITING VELOCITIES TO RESTART FILE AT STEP 571000
FINISHED WRITING RESTART VELOCITIES
LDB: ============= START OF LOAD BALANCING ============== 113.853
LDB: ============== END OF LOAD BALANCING =============== 113.853
Info: useSync: 0 useProxySync: 0
LDB: =============== DONE WITH MIGRATION ================ 113.853
LDB: ============= START OF LOAD BALANCING ============== 113.917
LDB: TIME 113.917 LOAD: AVG 0.0285614 MAX 0.0372814  PROXIES: TOTAL 461 MAXPE 19 MAXPATCH 6 None MEM: 711.465 MB
LDB: TIME 113.918 LOAD: AVG 0.0285614 MAX 0.0372814  PROXIES: TOTAL 461 MAXPE 19 MAXPATCH 6 RefineTorusLB MEM: 711.465 MB
LDB: TIME 113.918 LOAD: AVG 0.0285614 MAX 0.0372814  PROXIES: TOTAL 461 MAXPE 19 MAXPATCH 6 RefineTorusLB MEM: 711.465 MB
LDB: ============== END OF LOAD BALANCING =============== 113.918
Info: useSync: 0 useProxySync: 0
LDB: =============== DONE WITH MIGRATION ================ 113.918
PRESSURE: 572000 14.5995 118.199 -158.302 118.199 -132.313 -57.4417 -158.302 -57.441 -121.42
GPRESSURE: 572000 -15.6613 91.328 -183.65 17.1585 -78.676 -30.9697 -84.2471 -140.485 -123.827
PRESSAVG: 572000 -19.653 -20.7952 -5.31172 -20.7952 30.3358 17.0395 -5.31174 17.0395 16.5241
GPRESSAVG: 572000 -19.7935 -20.8465 -5.32669 -21.153 30.2939 16.9009 -3.76652 17.4152 16.5909
ENERGY:  572000      1127.4035      1910.6268      1746.3409        89.9579        -224259.2739     19437.9697         0.0000         0.0000     40641.5498        -159305.4252       308.2289   -199946.9750   -159261.2662       309.8674            -79.7113       -72.7214    642515.4729         9.0690         9.0304

WRITING EXTENDED SYSTEM TO RESTART FILE AT STEP 572000
WRITING COORDINATES TO DCD FILE 1SDT_MK1_310_run1.dcd AT STEP 572000
WRITING COORDINATES TO RESTART FILE AT STEP 572000
FINISHED WRITING RESTART COORDINATES
WRITING VELOCITIES TO RESTART FILE AT STEP 572000
FINISHED WRITING RESTART VELOCITIES
PRESSURE: 573000 -10.8147 -136.74 10.0109 -136.738 -335.383 -42.41 10.0099 -42.4116 -133.198
GPRESSURE: 573000 -13.388 -110.543 -13.6909 30.6656 -264.683 -30.0251 -61.4108 -151.777 -17.7719
PRESSAVG: 573000 -15.7616 -12.3622 5.32088 -12.3623 -12.6578 8.29144 5.32089 8.29147 32.09
GPRESSAVG: 573000 -15.8421 -12.2358 4.76525 -12.0735 -12.564 8.17685 4.99134 8.3988 32.3334
ENERGY:  573000      1162.0812      1885.0439      1743.5078       108.2445        -224730.4742     19648.6534         0.0000         0.0000     40924.0139        -159258.9295       310.3711   -200182.9433   -159215.8533       309.5660           -159.7983       -98.6144    643351.5544         1.2235         1.3091

WRITING EXTENDED SYSTEM TO RESTART FILE AT STEP 573000
WRITING COORDINATES TO DCD FILE 1SDT_MK1_310_run1.dcd AT STEP 573000
WRITING COORDINATES TO RESTART FILE AT STEP 573000
FINISHED WRITING RESTART COORDINATES
WRITING VELOCITIES TO RESTART FILE AT STEP 573000
FINISHED WRITING RESTART VELOCITIES
LDB: ============= START OF LOAD BALANCING ============== 116.597
LDB: ============== END OF LOAD BALANCING =============== 116.597
Info: useSync: 0 useProxySync: 0
LDB: =============== DONE WITH MIGRATION ================ 116.597
LDB: ============= START OF LOAD BALANCING ============== 116.662
LDB: TIME 116.663 LOAD: AVG 0.0287033 MAX 0.0380615  PROXIES: TOTAL 461 MAXPE 19 MAXPATCH 6 None MEM: 711.465 MB
LDB: TIME 116.663 LOAD: AVG 0.0287033 MAX 0.0380615  PROXIES: TOTAL 461 MAXPE 19 MAXPATCH 6 RefineTorusLB MEM: 711.465 MB
LDB: TIME 116.663 LOAD: AVG 0.0287033 MAX 0.0380615  PROXIES: TOTAL 461 MAXPE 19 MAXPATCH 6 RefineTorusLB MEM: 711.465 MB
LDB: ============== END OF LOAD BALANCING =============== 116.663
Info: useSync: 0 useProxySync: 0
LDB: =============== DONE WITH MIGRATION ================ 116.663
PRESSURE: 574000 -37.6528 87.7828 150.966 87.7837 72.0342 -142.332 150.967 -142.331 80.3672
GPRESSURE: 574000 10.2967 71.8157 126.035 3.06392 118.964 -63.6754 54.8716 -7.1208 82.0554
PRESSAVG: 574000 8.82805 -4.50723 6.51689 -4.50728 5.16085 -25.1914 6.51686 -25.1914 -19.7188
GPRESSAVG: 574000 9.05589 -3.75279 6.39148 -4.64832 4.9916 -24.6409 5.76541 -25.5476 -19.8434
ENERGY:  574000      1143.8212      1796.9155      1783.2370        97.8720        -225170.8955     19952.5996         0.0000         0.0000     40871.1282        -159525.3220       309.9700   -200396.4502   -159481.7328       309.5185             38.2495        70.4389    640323.5321        -1.9100        -1.9320

WRITING EXTENDED SYSTEM TO RESTART FILE AT STEP 574000
WRITING COORDINATES TO DCD FILE 1SDT_MK1_310_run1.dcd AT STEP 574000
WRITING COORDINATES TO RESTART FILE AT STEP 574000
FINISHED WRITING RESTART COORDINATES
WRITING VELOCITIES TO RESTART FILE AT STEP 574000
FINISHED WRITING RESTART VELOCITIES
PRESSURE: 575000 -159.469 90.5927 -155.287 90.5923 -73.8272 50.1015 -155.286 50.1025 -407.338
GPRESSURE: 575000 -54.9409 54.411 -87.9497 36.5776 -22.7646 41.7465 -136.988 -32.5544 -330.848
PRESSAVG: 575000 -24.3202 -28.4597 -17.8172 -28.4597 10.2981 -11.9245 -17.8171 -11.9245 1.96089
GPRESSAVG: 575000 -24.0575 -28.3486 -16.9751 -28.6743 10.8575 -12.0569 -17.0148 -12.1421 1.17083
ENERGY:  575000      1184.7945      1851.8052      1769.3515       100.8172        -224815.9318     19519.9437         0.0000         0.0000     40669.5107        -159719.7090       308.4410   -200389.2197   -159678.6870       309.3036           -213.5448      -136.1845    641627.3344        -4.0204        -4.0097

WRITING EXTENDED SYSTEM TO RESTART FILE AT STEP 575000
WRITING COORDINATES TO DCD FILE 1SDT_MK1_310_run1.dcd AT STEP 575000
WRITING COORDINATES TO RESTART FILE AT STEP 575000
FINISHED WRITING RESTART COORDINATES
WRITING VELOCITIES TO RESTART FILE AT STEP 575000
FINISHED WRITING RESTART VELOCITIES
LDB: ============= START OF LOAD BALANCING ============== 119.739
LDB: ============== END OF LOAD BALANCING =============== 119.739
Info: useSync: 0 useProxySync: 0
LDB: =============== DONE WITH MIGRATION ================ 119.739
LDB: ============= START OF LOAD BALANCING ============== 119.804
LDB: TIME 119.805 LOAD: AVG 0.0284073 MAX 0.0400474  PROXIES: TOTAL 461 MAXPE 19 MAXPATCH 6 None MEM: 711.465 MB
LDB: TIME 119.805 LOAD: AVG 0.0284073 MAX 0.0400474  PROXIES: TOTAL 461 MAXPE 19 MAXPATCH 6 RefineTorusLB MEM: 711.465 MB
LDB: TIME 119.805 LOAD: AVG 0.0284073 MAX 0.0400474  PROXIES: TOTAL 461 MAXPE 19 MAXPATCH 6 RefineTorusLB MEM: 711.465 MB
LDB: Reverting to original mapping
LDB: ============== END OF LOAD BALANCING =============== 119.805
Info: useSync: 0 useProxySync: 0
LDB: =============== DONE WITH MIGRATION ================ 119.805
PRESSURE: 576000 249.087 65.7896 54.2098 65.7898 -158.855 11.4511 54.21 11.4503 29.9938
GPRESSURE: 576000 256.019 95.6216 5.9608 80.7125 -7.8633 41.0258 -8.2108 184.272 -38.7849
PRESSAVG: 576000 31.2424 55.2932 8.41042 55.2932 -39.6844 8.54915 8.41049 8.54919 -0.234431
GPRESSAVG: 576000 30.9697 54.4377 7.76819 55.9413 -40.4454 7.85108 8.21071 8.37204 0.577072
ENERGY:  576000      1199.2321      1813.6250      1790.9652       104.6180        -224959.8288     19966.6483         0.0000         0.0000     40397.8663        -159686.8738       306.3808   -200084.7401   -159649.7078       308.3785             40.0751        69.7904    641561.9448        -2.8921        -2.9662

WRITING EXTENDED SYSTEM TO RESTART FILE AT STEP 576000
WRITING COORDINATES TO DCD FILE 1SDT_MK1_310_run1.dcd AT STEP 576000
WRITING COORDINATES TO RESTART FILE AT STEP 576000
FINISHED WRITING RESTART COORDINATES
WRITING VELOCITIES TO RESTART FILE AT STEP 576000
FINISHED WRITING RESTART VELOCITIES
PRESSURE: 577000 -162.437 -62.3502 112.859 -62.3513 18.3922 -93.9192 112.859 -93.9198 -254.825
GPRESSURE: 577000 -76.8138 -9.49506 73.36 -135.352 -7.39079 -59.3673 126.905 -124.921 -139.63
PRESSAVG: 577000 8.25226 -5.49675 -33.5166 -5.49673 14.5275 34.1717 -33.5167 34.1717 -31.0014
GPRESSAVG: 577000 8.33224 -5.49162 -33.3616 -5.26113 14.9891 35.0042 -33.061 34.4454 -31.1157
ENERGY:  577000      1171.7239      1856.8191      1746.7300        91.0644        -225145.4515     19736.1150         0.0000         0.0000     40849.0338        -159693.9654       309.8025   -200542.9991   -159651.5732       309.2846           -132.9566       -74.6115    640908.1114        -2.7405        -2.5981

WRITING EXTENDED SYSTEM TO RESTART FILE AT STEP 577000
WRITING COORDINATES TO DCD FILE 1SDT_MK1_310_run1.dcd AT STEP 577000
WRITING COORDINATES TO RESTART FILE AT STEP 577000
FINISHED WRITING RESTART COORDINATES
WRITING VELOCITIES TO RESTART FILE AT STEP 577000
FINISHED WRITING RESTART VELOCITIES
LDB: ============= START OF LOAD BALANCING ============== 122.525
LDB: ============== END OF LOAD BALANCING =============== 122.531
Info: useSync: 0 useProxySync: 0
LDB: =============== DONE WITH MIGRATION ================ 122.543
LDB: ============= START OF LOAD BALANCING ============== 122.648
LDB: TIME 122.648 LOAD: AVG 0.0282356 MAX 0.0359079  PROXIES: TOTAL 461 MAXPE 19 MAXPATCH 6 None MEM: 711.715 MB
LDB: TIME 122.648 LOAD: AVG 0.0282356 MAX 0.0359079  PROXIES: TOTAL 461 MAXPE 19 MAXPATCH 6 RefineTorusLB MEM: 711.715 MB
LDB: TIME 122.649 LOAD: AVG 0.0282356 MAX 0.0359079  PROXIES: TOTAL 461 MAXPE 19 MAXPATCH 6 RefineTorusLB MEM: 711.715 MB
LDB: ============== END OF LOAD BALANCING =============== 122.649
Info: useSync: 0 useProxySync: 0
LDB: =============== DONE WITH MIGRATION ================ 122.649
PRESSURE: 578000 -114.784 14.295 98.5344 14.2956 -48.8477 -44.6485 98.5342 -44.6495 -40.1047
GPRESSURE: 578000 -101.977 53.8143 188.416 94.991 -83.0036 -170.061 -15.7827 71.5778 34.5766
PRESSAVG: 578000 -12.094 37.615 -20.4986 37.615 10.0865 -20.8821 -20.4986 -20.8821 2.58867
GPRESSAVG: 578000 -12.0745 37.4261 -20.6246 37.5296 9.97755 -21.6617 -21.0901 -21.1152 2.72886
ENERGY:  578000      1122.0827      1805.2892      1767.4866        97.4087        -224528.4403     19561.3170         0.0000         0.0000     40882.4231        -159292.4330       310.0557   -200174.8561   -159247.0401       309.8281            -67.9121       -50.1348    641425.6677         0.1937         0.2106

WRITING EXTENDED SYSTEM TO RESTART FILE AT STEP 578000
WRITING COORDINATES TO DCD FILE 1SDT_MK1_310_run1.dcd AT STEP 578000
WRITING COORDINATES TO RESTART FILE AT STEP 578000
FINISHED WRITING RESTART COORDINATES
WRITING VELOCITIES TO RESTART FILE AT STEP 578000
FINISHED WRITING RESTART VELOCITIES
PRESSURE: 579000 -94.8912 -60.899 94.5629 -60.8983 -54.138 86.5315 94.5648 86.5307 21.7472
GPRESSURE: 579000 -12.0372 -92.507 91.459 -61.6126 -57.7205 173.594 104.495 77.8221 72.3176
PRESSAVG: 579000 35.2306 -28.097 -17.1611 -28.0971 -22.1902 -15.3979 -17.1611 -15.3979 -8.27205
GPRESSAVG: 579000 34.941 -28.2114 -16.5897 -27.7332 -21.7228 -15.126 -17.9415 -15.5643 -8.66132
ENERGY:  579000      1185.9433      1790.3659      1762.1212        94.1471        -224983.2065     19880.1595         0.0000         0.0000     41244.1912        -159026.2783       312.7994   -200270.4695   -158984.8222       310.3593            -42.4273         0.8533    642790.4250         1.5895         1.5189

WRITING EXTENDED SYSTEM TO RESTART FILE AT STEP 579000
WRITING COORDINATES TO DCD FILE 1SDT_MK1_310_run1.dcd AT STEP 579000
WRITING COORDINATES TO RESTART FILE AT STEP 579000
FINISHED WRITING RESTART COORDINATES
WRITING VELOCITIES TO RESTART FILE AT STEP 579000
FINISHED WRITING RESTART VELOCITIES
LDB: ============= START OF LOAD BALANCING ============== 125.558
LDB: ============== END OF LOAD BALANCING =============== 125.558
Info: useSync: 0 useProxySync: 0
LDB: =============== DONE WITH MIGRATION ================ 125.559
LDB: ============= START OF LOAD BALANCING ============== 125.625
LDB: TIME 125.625 LOAD: AVG 0.0280745 MAX 0.0413564  PROXIES: TOTAL 461 MAXPE 19 MAXPATCH 6 None MEM: 711.715 MB
LDB: TIME 125.625 LOAD: AVG 0.0280745 MAX 0.0413564  PROXIES: TOTAL 461 MAXPE 19 MAXPATCH 6 RefineTorusLB MEM: 711.715 MB
LDB: TIME 125.625 LOAD: AVG 0.0280745 MAX 0.0413564  PROXIES: TOTAL 461 MAXPE 19 MAXPATCH 6 RefineTorusLB MEM: 711.715 MB
LDB: ============== END OF LOAD BALANCING =============== 125.625
Info: useSync: 0 useProxySync: 0
LDB: =============== DONE WITH MIGRATION ================ 125.626
PRESSURE: 580000 -352.08 -233.98 -26.9351 -233.979 96.8981 11.779 -26.9341 11.7802 -308.723
GPRESSURE: 580000 -254.916 -179.878 -59.966 -216.677 34.535 90.7746 42.0172 71.9055 -277.666
PRESSAVG: 580000 -17.9104 -24.8445 -46.3523 -24.8445 1.07003 10.1315 -46.3522 10.1316 20.6968
GPRESSAVG: 580000 -17.4167 -24.8336 -46.4541 -24.5246 1.11512 9.4361 -45.8425 9.40627 20.5141
TIMING: 580000  CPU: 121.589, 0.00143384/step  Wall: 123.082, 0.00145237/step, 1.17844 hours remaining, 711.714844 MB of memory in use.
ETITLE:      TS           BOND          ANGLE          DIHED          IMPRP               ELECT            VDW       BOUNDARY           MISC        KINETIC               TOTAL           TEMP      POTENTIAL         TOTAL3        TEMPAVG            PRESSURE      GPRESSURE         VOLUME       PRESSAVG      GPRESSAVG

ENERGY:  580000      1123.9981      1896.5960      1761.7235        83.2573        -224364.1880     19357.8630         0.0000         0.0000     40912.6481        -159228.1021       310.2849   -200140.7501   -159185.3311       310.4247           -187.9685      -166.0157    642058.5114         1.2855         1.4042

WRITING EXTENDED SYSTEM TO RESTART FILE AT STEP 580000
WRITING COORDINATES TO DCD FILE 1SDT_MK1_310_run1.dcd AT STEP 580000
WRITING COORDINATES TO RESTART FILE AT STEP 580000
FINISHED WRITING RESTART COORDINATES
WRITING VELOCITIES TO RESTART FILE AT STEP 580000
FINISHED WRITING RESTART VELOCITIES
PRESSURE: 581000 -174.362 -9.81153 -153.349 -9.81111 45.9987 39.7391 -153.35 39.7402 82.5208
GPRESSURE: 581000 -66.5732 51.5513 -170.904 -41.6716 110.937 -30.669 -112.769 30.3116 67.8329
PRESSAVG: 581000 -11.5774 -27.3745 -40.3198 -27.3744 41.4634 -27.3227 -40.3198 -27.3227 -6.95645
GPRESSAVG: 581000 -11.6424 -27.258 -40.7971 -27.6853 41.3434 -26.6054 -39.8524 -27.213 -6.80602
ENERGY:  581000      1150.6972      1833.7127      1774.8941       109.4640        -224686.0393     19685.1093         0.0000         0.0000     40824.5777        -159307.5843       309.6170   -200132.1620   -159264.6170       309.7103            -15.2809        37.3988    641172.7541         7.6432         7.6316

WRITING EXTENDED SYSTEM TO RESTART FILE AT STEP 581000
WRITING COORDINATES TO DCD FILE 1SDT_MK1_310_run1.dcd AT STEP 581000
WRITING COORDINATES TO RESTART FILE AT STEP 581000
FINISHED WRITING RESTART COORDINATES
WRITING VELOCITIES TO RESTART FILE AT STEP 581000
FINISHED WRITING RESTART VELOCITIES
LDB: ============= START OF LOAD BALANCING ============== 128.676
LDB: ============== END OF LOAD BALANCING =============== 128.676
Info: useSync: 0 useProxySync: 0
LDB: =============== DONE WITH MIGRATION ================ 128.676
LDB: ============= START OF LOAD BALANCING ============== 128.744
LDB: TIME 128.744 LOAD: AVG 0.0286657 MAX 0.0507182  PROXIES: TOTAL 461 MAXPE 19 MAXPATCH 6 None MEM: 711.715 MB
LDB: TIME 128.744 LOAD: AVG 0.0286657 MAX 0.0507182  PROXIES: TOTAL 461 MAXPE 19 MAXPATCH 6 RefineTorusLB MEM: 711.715 MB
LDB: TIME 128.744 LOAD: AVG 0.0286657 MAX 0.0507182  PROXIES: TOTAL 461 MAXPE 19 MAXPATCH 6 RefineTorusLB MEM: 711.715 MB
LDB: ============== END OF LOAD BALANCING =============== 128.744
Info: useSync: 0 useProxySync: 0
LDB: =============== DONE WITH MIGRATION ================ 128.745
PRESSURE: 582000 8.40395 -34.5826 37.1455 -34.5815 -49.2857 -9.41053 37.1451 -9.41043 -67.0759
GPRESSURE: 582000 37.8198 31.5363 -21.7073 -55.1178 -6.15346 -52.476 36.3821 52.9719 -53.1248
PRESSAVG: 582000 -5.25966 19.6835 13.0585 19.6835 7.15802 13.5768 13.0584 13.5769 -10.1774
GPRESSAVG: 582000 -5.11583 19.5071 13.1017 19.8137 7.02865 12.2596 13.1173 14.4665 -10.1639
ENERGY:  582000      1135.2656      1885.6610      1776.3028        99.4940        -224687.6569     19840.7132         0.0000         0.0000     40919.4472        -159030.7731       310.3365   -199950.2203   -158991.1075       310.2593            -35.9859        -7.1528    644988.8678        -2.7597        -2.7504

WRITING EXTENDED SYSTEM TO RESTART FILE AT STEP 582000
WRITING COORDINATES TO DCD FILE 1SDT_MK1_310_run1.dcd AT STEP 582000
WRITING COORDINATES TO RESTART FILE AT STEP 582000
FINISHED WRITING RESTART COORDINATES
WRITING VELOCITIES TO RESTART FILE AT STEP 582000
FINISHED WRITING RESTART VELOCITIES
PRESSURE: 583000 -157.902 18.582 17.8603 18.5812 140.307 56.8452 17.861 56.8441 -133.257
GPRESSURE: 583000 -102.612 -2.32759 -32.1549 5.61891 205.133 31.2781 51.1427 90.926 -90.2157
PRESSAVG: 583000 25.2078 -5.2029 6.75652 -5.2029 -6.15629 5.42264 6.75648 5.42261 -14.0732
GPRESSAVG: 583000 25.0811 -5.54093 7.19123 -5.1124 -5.84506 5.93595 6.65742 5.42594 -14.6187
ENERGY:  583000      1198.0782      1821.8587      1784.0447       102.2229        -224538.2701     19598.9532         0.0000         0.0000     40828.2403        -159204.8721       309.6448   -200033.1124   -159169.4304       309.8188            -50.2840         4.1017    642056.8029         1.6595         1.5391

WRITING EXTENDED SYSTEM TO RESTART FILE AT STEP 583000
WRITING COORDINATES TO DCD FILE 1SDT_MK1_310_run1.dcd AT STEP 583000
WRITING COORDINATES TO RESTART FILE AT STEP 583000
FINISHED WRITING RESTART COORDINATES
WRITING VELOCITIES TO RESTART FILE AT STEP 583000
FINISHED WRITING RESTART VELOCITIES
LDB: ============= START OF LOAD BALANCING ============== 131.654
LDB: ============== END OF LOAD BALANCING =============== 131.654
Info: useSync: 0 useProxySync: 0
LDB: =============== DONE WITH MIGRATION ================ 131.655
LDB: ============= START OF LOAD BALANCING ============== 131.72
LDB: TIME 131.72 LOAD: AVG 0.0276804 MAX 0.0490101  PROXIES: TOTAL 461 MAXPE 19 MAXPATCH 6 None MEM: 711.715 MB
LDB: TIME 131.72 LOAD: AVG 0.0276804 MAX 0.0490101  PROXIES: TOTAL 461 MAXPE 19 MAXPATCH 6 RefineTorusLB MEM: 711.715 MB
LDB: TIME 131.72 LOAD: AVG 0.0276804 MAX 0.0490101  PROXIES: TOTAL 461 MAXPE 19 MAXPATCH 6 RefineTorusLB MEM: 711.715 MB
LDB: Reverting to original mapping
LDB: ============== END OF LOAD BALANCING =============== 131.721
Info: useSync: 0 useProxySync: 0
LDB: =============== DONE WITH MIGRATION ================ 131.721
PRESSURE: 584000 152.641 14.7066 31.0665 14.7061 -30.2373 53.2717 31.0665 53.2718 186.99
GPRESSURE: 584000 217.37 0.780316 44.6501 -39.4182 13.1758 57.036 -27.8938 32.6004 208.768
PRESSAVG: 584000 -13.9408 23.1296 15.1871 23.1296 29.5049 2.47122 15.1871 2.47122 -5.72074
GPRESSAVG: 584000 -13.4865 23.2267 15.44 22.868 29.199 3.21603 14.6274 2.0762 -5.38179
ENERGY:  584000      1178.2004      1792.8504      1752.1577       100.0266        -224741.7936     19878.0242         0.0000         0.0000     40839.0940        -159201.4404       309.7271   -200040.5344   -159165.2098       310.1652            103.1311       146.4380    640526.7170         3.2811         3.4436

WRITING EXTENDED SYSTEM TO RESTART FILE AT STEP 584000
WRITING COORDINATES TO DCD FILE 1SDT_MK1_310_run1.dcd AT STEP 584000
WRITING COORDINATES TO RESTART FILE AT STEP 584000
FINISHED WRITING RESTART COORDINATES
WRITING VELOCITIES TO RESTART FILE AT STEP 584000
FINISHED WRITING RESTART VELOCITIES
PRESSURE: 585000 -186.328 44.4426 -100.211 44.4429 -103.896 67.1872 -100.21 67.1875 -135.769
GPRESSURE: 585000 -185.474 89.4988 -154.63 -20.0768 5.33862 67.6638 -101.626 25.8424 -109.61
PRESSAVG: 585000 -20.4923 -13.356 -0.759003 -13.356 21.8183 20.7763 -0.758983 20.7764 -0.358589
GPRESSAVG: 585000 -20.5648 -12.9433 -1.23456 -13.3815 22.053 20.2936 -0.263089 21.0709 -0.65807
ENERGY:  585000      1146.9725      1843.1334      1762.1504       110.6796        -224628.2980     19656.1525         0.0000         0.0000     40765.4509        -159343.7587       309.1686   -200109.2096   -159300.3071       310.1029           -141.9977       -96.5820    641954.5711         0.3225         0.2767

WRITING EXTENDED SYSTEM TO RESTART FILE AT STEP 585000
WRITING COORDINATES TO DCD FILE 1SDT_MK1_310_run1.dcd AT STEP 585000
WRITING COORDINATES TO RESTART FILE AT STEP 585000
FINISHED WRITING RESTART COORDINATES
WRITING VELOCITIES TO RESTART FILE AT STEP 585000
FINISHED WRITING RESTART VELOCITIES
LDB: ============= START OF LOAD BALANCING ============== 136.488
LDB: ============== END OF LOAD BALANCING =============== 136.488
Info: useSync: 0 useProxySync: 0
LDB: =============== DONE WITH MIGRATION ================ 136.488
LDB: ============= START OF LOAD BALANCING ============== 136.556
LDB: TIME 136.556 LOAD: AVG 0.0288627 MAX 0.0509182  PROXIES: TOTAL 461 MAXPE 19 MAXPATCH 6 None MEM: 711.715 MB
LDB: TIME 136.556 LOAD: AVG 0.0288627 MAX 0.0509182  PROXIES: TOTAL 461 MAXPE 19 MAXPATCH 6 RefineTorusLB MEM: 711.715 MB
LDB: TIME 136.556 LOAD: AVG 0.0288627 MAX 0.0509182  PROXIES: TOTAL 461 MAXPE 19 MAXPATCH 6 RefineTorusLB MEM: 711.715 MB
LDB: Reverting to original mapping
LDB: ============== END OF LOAD BALANCING =============== 136.556
Info: useSync: 0 useProxySync: 0
LDB: =============== DONE WITH MIGRATION ================ 136.556
PRESSURE: 586000 258.553 -77.3265 147.16 -77.3252 -139.482 -231.5 147.16 -231.5 7.28689
GPRESSURE: 586000 390.85 -48.9996 83.1003 -160.971 -109.892 -169.767 115.682 -107.955 -21.3969
PRESSAVG: 586000 26.6123 -9.89563 8.24596 -9.89563 -23.5571 -40.0803 8.24597 -40.0804 -6.28601
GPRESSAVG: 586000 26.4988 -9.65271 8.56105 -9.53859 -23.6756 -40.6237 7.4901 -39.6645 -6.03417
ENERGY:  586000      1151.2592      1855.5989      1753.4384        89.3961        -225098.8555     20010.3888         0.0000         0.0000     40816.2917        -159422.4824       309.5542   -200238.7741   -159385.9824       309.8892             42.1191        86.5202    641668.8083        -1.0769        -1.0703

WRITING EXTENDED SYSTEM TO RESTART FILE AT STEP 586000
WRITING COORDINATES TO DCD FILE 1SDT_MK1_310_run1.dcd AT STEP 586000
WRITING COORDINATES TO RESTART FILE AT STEP 586000
FINISHED WRITING RESTART COORDINATES
WRITING VELOCITIES TO RESTART FILE AT STEP 586000
FINISHED WRITING RESTART VELOCITIES
PRESSURE: 587000 -139.662 -26.9054 0.409551 -26.906 -61.0392 34.7859 0.410317 34.7846 65.3344
GPRESSURE: 587000 -109.074 -31.6955 -26.0582 20.7335 25.7109 136.849 -3.83496 40.3139 76.081
PRESSAVG: 587000 -4.50538 -45.127 12.0017 -45.127 -7.86233 10.6314 12.0017 10.6314 -3.72484
GPRESSAVG: 587000 -4.59574 -45.2038 11.5156 -45.2072 -7.61224 10.9333 11.8349 9.9437 -3.69092
ENERGY:  587000      1136.4482      1846.6037      1767.3231        99.0889        -224998.5568     19642.4711         0.0000         0.0000     41120.6512        -159385.9706       311.8624   -200506.6218   -159345.2100       310.1266            -45.1224        -2.4273    641202.0115        -5.3642        -5.2996

WRITING EXTENDED SYSTEM TO RESTART FILE AT STEP 587000
WRITING COORDINATES TO DCD FILE 1SDT_MK1_310_run1.dcd AT STEP 587000
WRITING COORDINATES TO RESTART FILE AT STEP 587000
FINISHED WRITING RESTART COORDINATES
WRITING VELOCITIES TO RESTART FILE AT STEP 587000
FINISHED WRITING RESTART VELOCITIES
LDB: ============= START OF LOAD BALANCING ============== 139.262
LDB: ============== END OF LOAD BALANCING =============== 139.262
Info: useSync: 0 useProxySync: 0
LDB: =============== DONE WITH MIGRATION ================ 139.262
LDB: ============= START OF LOAD BALANCING ============== 139.326
LDB: TIME 139.326 LOAD: AVG 0.0286345 MAX 0.0371127  PROXIES: TOTAL 461 MAXPE 19 MAXPATCH 6 None MEM: 711.715 MB
LDB: TIME 139.326 LOAD: AVG 0.0286345 MAX 0.0371127  PROXIES: TOTAL 461 MAXPE 19 MAXPATCH 6 RefineTorusLB MEM: 711.715 MB
LDB: TIME 139.326 LOAD: AVG 0.0286345 MAX 0.0371127  PROXIES: TOTAL 461 MAXPE 19 MAXPATCH 6 RefineTorusLB MEM: 711.715 MB
LDB: ============== END OF LOAD BALANCING =============== 139.326
Info: useSync: 0 useProxySync: 0
LDB: =============== DONE WITH MIGRATION ================ 139.327
PRESSURE: 588000 400.373 -228.97 -64.9555 -228.969 223.494 77.4196 -64.9539 77.4206 181.553
GPRESSURE: 588000 460.194 -170.167 -147.228 -210.125 183.439 1.05563 -91.3984 128.691 217.963
PRESSAVG: 588000 9.70174 26.9568 -42.3739 26.9568 -33.5511 -21.1853 -42.374 -21.1853 19.4307
GPRESSAVG: 588000 10.0203 26.0549 -42.0318 26.8417 -33.9942 -21.2135 -41.0803 -21.4734 19.1
ENERGY:  588000      1172.9435      1853.0030      1768.3441       111.3122        -225481.1423     20195.3366         0.0000         0.0000     40653.6749        -159726.5280       308.3209   -200380.2029   -159693.6724       309.4531            268.4734       287.1988    640477.5346        -1.4729        -1.6246

WRITING EXTENDED SYSTEM TO RESTART FILE AT STEP 588000
WRITING COORDINATES TO DCD FILE 1SDT_MK1_310_run1.dcd AT STEP 588000
WRITING COORDINATES TO RESTART FILE AT STEP 588000
FINISHED WRITING RESTART COORDINATES
WRITING VELOCITIES TO RESTART FILE AT STEP 588000
FINISHED WRITING RESTART VELOCITIES
PRESSURE: 589000 -20.0196 155.867 -15.6078 155.865 33.1027 26.5833 -15.6072 26.5854 -81.5911
GPRESSURE: 589000 33.6875 101.612 -27.9708 115.582 58.7823 48.0885 67.9881 21.8756 -33.9793
PRESSAVG: 589000 73.3079 14.8688 13.6378 14.8688 26.4866 -12.819 13.6378 -12.819 -78.6185
GPRESSAVG: 589000 72.3027 15.9464 12.9762 14.7605 26.7463 -13.4235 13.7393 -11.8026 -78.242
ENERGY:  589000      1164.6788      1852.4102      1796.2649       111.5800        -225316.7387     20018.8222         0.0000         0.0000     40850.4719        -159522.5106       309.8134   -200372.9826   -159482.0680       309.1011            -22.8360        19.4968    642666.9567         7.0587         6.9357

WRITING EXTENDED SYSTEM TO RESTART FILE AT STEP 589000
WRITING COORDINATES TO DCD FILE 1SDT_MK1_310_run1.dcd AT STEP 589000
WRITING COORDINATES TO RESTART FILE AT STEP 589000
FINISHED WRITING RESTART COORDINATES
WRITING VELOCITIES TO RESTART FILE AT STEP 589000
FINISHED WRITING RESTART VELOCITIES
LDB: ============= START OF LOAD BALANCING ============== 142.449
LDB: ============== END OF LOAD BALANCING =============== 142.449
Info: useSync: 0 useProxySync: 0
LDB: =============== DONE WITH MIGRATION ================ 142.449
LDB: ============= START OF LOAD BALANCING ============== 142.514
LDB: TIME 142.514 LOAD: AVG 0.0283142 MAX 0.0400788  PROXIES: TOTAL 461 MAXPE 19 MAXPATCH 6 None MEM: 711.715 MB
LDB: TIME 142.514 LOAD: AVG 0.0283142 MAX 0.0400788  PROXIES: TOTAL 461 MAXPE 19 MAXPATCH 6 RefineTorusLB MEM: 711.715 MB
LDB: TIME 142.514 LOAD: AVG 0.0283142 MAX 0.0400788  PROXIES: TOTAL 461 MAXPE 19 MAXPATCH 6 RefineTorusLB MEM: 711.715 MB
LDB: ============== END OF LOAD BALANCING =============== 142.514
Info: useSync: 0 useProxySync: 0
LDB: =============== DONE WITH MIGRATION ================ 142.514
PRESSURE: 590000 -15.162 103.464 0.306437 103.465 -135.924 207.5 0.306185 207.498 -245.668
GPRESSURE: 590000 84.5342 88.1472 -14.716 30.1448 19.31 119.503 68.6743 241.298 -123.642
PRESSAVG: 590000 34.8427 -27.9391 5.27087 -27.9391 -6.13764 10.9344 5.27084 10.9345 -26.956
GPRESSAVG: 590000 35.545 -29.0542 6.08114 -28.1743 -6.36559 11.6814 4.48249 9.74524 -26.9931
TIMING: 590000  CPU: 138.831, 0.0017242/step  Wall: 140.411, 0.00173286/step, 1.40121 hours remaining, 711.714844 MB of memory in use.
ETITLE:      TS           BOND          ANGLE          DIHED          IMPRP               ELECT            VDW       BOUNDARY           MISC        KINETIC               TOTAL           TEMP      POTENTIAL         TOTAL3        TEMPAVG            PRESSURE      GPRESSURE         VOLUME       PRESSAVG      GPRESSAVG

ENERGY:  590000      1153.0420      1872.7431      1773.3539       101.0928        -225118.0190     19853.5176         0.0000         0.0000     40771.4741        -159592.7955       309.2143   -200364.2696   -159554.2735       309.5779           -132.2514        -6.5993    641385.8196         0.5830         0.7288

WRITING EXTENDED SYSTEM TO RESTART FILE AT STEP 590000
WRITING COORDINATES TO DCD FILE 1SDT_MK1_310_run1.dcd AT STEP 590000
WRITING COORDINATES TO RESTART FILE AT STEP 590000
FINISHED WRITING RESTART COORDINATES
WRITING VELOCITIES TO RESTART FILE AT STEP 590000
FINISHED WRITING RESTART VELOCITIES
PRESSURE: 591000 158.701 110.672 -210.901 110.672 -105.36 17.1425 -210.9 17.1432 205.629
GPRESSURE: 591000 109.469 90.4261 -199.08 110.757 -33.5875 -0.309895 -98.8888 92.6422 166.789
PRESSAVG: 591000 -22.9959 10.1704 -23.6145 10.1704 13.6178 -13.798 -23.6145 -13.798 16.3497
GPRESSAVG: 591000 -23.2566 10.6126 -24.1228 10.4297 13.3825 -13.1723 -23.6123 -13.9898 16.553
ENERGY:  591000      1186.1482      1807.5153      1762.5720       108.3321        -225513.7397     20154.3648         0.0000         0.0000     40848.3670        -159646.4403       309.7974   -200494.8073   -159607.0875       309.1659             86.3234        80.8904    642547.0572         2.3239         2.2263

WRITING EXTENDED SYSTEM TO RESTART FILE AT STEP 591000
WRITING COORDINATES TO DCD FILE 1SDT_MK1_310_run1.dcd AT STEP 591000
WRITING COORDINATES TO RESTART FILE AT STEP 591000
FINISHED WRITING RESTART COORDINATES
WRITING VELOCITIES TO RESTART FILE AT STEP 591000
FINISHED WRITING RESTART VELOCITIES
LDB: ============= START OF LOAD BALANCING ============== 145.709
LDB: ============== END OF LOAD BALANCING =============== 145.709
Info: useSync: 0 useProxySync: 0
LDB: =============== DONE WITH MIGRATION ================ 145.709
LDB: ============= START OF LOAD BALANCING ============== 145.776
LDB: TIME 145.776 LOAD: AVG 0.0286345 MAX 0.0502247  PROXIES: TOTAL 461 MAXPE 19 MAXPATCH 6 None MEM: 711.715 MB
LDB: TIME 145.776 LOAD: AVG 0.0286345 MAX 0.0502247  PROXIES: TOTAL 461 MAXPE 19 MAXPATCH 6 RefineTorusLB MEM: 711.715 MB
LDB: TIME 145.776 LOAD: AVG 0.0286345 MAX 0.0502247  PROXIES: TOTAL 461 MAXPE 19 MAXPATCH 6 RefineTorusLB MEM: 711.715 MB
LDB: Reverting to original mapping
LDB: ============== END OF LOAD BALANCING =============== 145.776
Info: useSync: 0 useProxySync: 0
LDB: =============== DONE WITH MIGRATION ================ 145.777
PRESSURE: 592000 -252.23 30.7599 143.858 30.7599 46.3409 40.5339 143.857 40.5353 -97.2742
GPRESSURE: 592000 -188.425 131.419 152.28 17.4086 133.266 109.02 75.7789 76.596 -107.674
PRESSAVG: 592000 -27.6545 17.1592 1.83484 17.1592 14.8491 17.3813 1.83483 17.3813 24.241
GPRESSAVG: 592000 -27.7578 17.3675 2.20911 17.1064 15.3707 17.802 2.24386 17.5436 23.8523
ENERGY:  592000      1172.9170      1832.0931      1737.5881       103.9362        -225092.5793     19795.2415         0.0000         0.0000     40841.3789        -159609.4244       309.7444   -200450.8034   -159568.6928       309.0225           -101.0545       -54.2774    642526.5429         3.8119         3.8218

WRITING EXTENDED SYSTEM TO RESTART FILE AT STEP 592000
WRITING COORDINATES TO DCD FILE 1SDT_MK1_310_run1.dcd AT STEP 592000
WRITING COORDINATES TO RESTART FILE AT STEP 592000
FINISHED WRITING RESTART COORDINATES
WRITING VELOCITIES TO RESTART FILE AT STEP 592000
FINISHED WRITING RESTART VELOCITIES
PRESSURE: 593000 20.8514 -32.1693 13.3973 -32.1686 -131.497 34.0748 13.3983 34.0754 -131.006
GPRESSURE: 593000 92.431 -82.4931 22.0815 -1.74923 -38.4305 1.30942 34.1124 8.93906 -103.938
PRESSAVG: 593000 26.9021 20.0152 -12.2808 20.0153 -44.1358 7.2923 -12.2808 7.2923 34.3522
GPRESSAVG: 593000 27.3922 19.0197 -12.3972 20.6849 -44.4497 6.56121 -12.5228 7.97885 34.7038
ENERGY:  593000      1155.7106      1855.9675      1748.4177        91.4297        -224952.7704     19694.4741         0.0000         0.0000     40885.8783        -159520.8925       310.0819   -200406.7708   -159481.9111       309.3117            -80.5504       -16.6458    641327.4402         5.7062         5.8821

WRITING EXTENDED SYSTEM TO RESTART FILE AT STEP 593000
WRITING COORDINATES TO DCD FILE 1SDT_MK1_310_run1.dcd AT STEP 593000
WRITING COORDINATES TO RESTART FILE AT STEP 593000
FINISHED WRITING RESTART COORDINATES
WRITING VELOCITIES TO RESTART FILE AT STEP 593000
FINISHED WRITING RESTART VELOCITIES
LDB: ============= START OF LOAD BALANCING ============== 148.535
LDB: ============== END OF LOAD BALANCING =============== 148.535
Info: useSync: 0 useProxySync: 0
LDB: =============== DONE WITH MIGRATION ================ 148.535
LDB: ============= START OF LOAD BALANCING ============== 148.6
LDB: TIME 148.6 LOAD: AVG 0.0283557 MAX 0.0393993  PROXIES: TOTAL 461 MAXPE 19 MAXPATCH 6 None MEM: 711.715 MB
LDB: TIME 148.601 LOAD: AVG 0.0283557 MAX 0.0393993  PROXIES: TOTAL 461 MAXPE 19 MAXPATCH 6 RefineTorusLB MEM: 711.715 MB
LDB: TIME 148.601 LOAD: AVG 0.0283557 MAX 0.0393993  PROXIES: TOTAL 461 MAXPE 19 MAXPATCH 6 RefineTorusLB MEM: 711.715 MB
LDB: ============== END OF LOAD BALANCING =============== 148.601
Info: useSync: 0 useProxySync: 0
LDB: =============== DONE WITH MIGRATION ================ 148.601
PRESSURE: 594000 -159.011 -98.3919 -72.5949 -98.3932 -347.507 54.761 -72.5926 54.7621 53.9907
GPRESSURE: 594000 -183.37 -28.5877 -71.8486 -97.1113 -301.353 64.7342 -83.7472 63.9204 195.464
PRESSAVG: 594000 6.02325 -35.0851 -15.3311 -35.0851 22.7255 -30.9145 -15.3311 -30.9145 -16.1628
GPRESSAVG: 594000 5.7198 -33.7823 -16.2824 -35.7155 23.394 -30.6566 -15.0726 -31.5485 -16.7513
ENERGY:  594000      1146.9564      1809.4789      1765.5202       100.5121        -224557.1354     19450.0644         0.0000         0.0000     40631.0908        -159653.5126       308.1496   -200284.6033   -159607.6691       309.0575           -150.8425       -96.4194    642826.0503         4.1953         4.1208

WRITING EXTENDED SYSTEM TO RESTART FILE AT STEP 594000
WRITING COORDINATES TO DCD FILE 1SDT_MK1_310_run1.dcd AT STEP 594000
WRITING COORDINATES TO RESTART FILE AT STEP 594000
FINISHED WRITING RESTART COORDINATES
WRITING VELOCITIES TO RESTART FILE AT STEP 594000
FINISHED WRITING RESTART VELOCITIES
PRESSURE: 595000 11.6222 -36.5893 78.8113 -36.5893 110.313 -10.0689 78.8097 -10.0698 -446.779
GPRESSURE: 595000 -1.63583 -68.8707 78.5305 -27.245 112.033 -62.6372 -11.2005 -97.6024 -359.354
PRESSAVG: 595000 -10.8816 -51.8398 -10.7986 -51.8397 40.9514 27.8106 -10.7986 27.8106 -35.6832
GPRESSAVG: 595000 -11.1261 -52.5301 -9.64174 -50.4889 40.7743 27.1886 -10.9122 28.0467 -35.2871
ENERGY:  595000      1197.6919      1828.2356      1758.7418       104.6275        -224448.9773     19471.5762         0.0000         0.0000     40865.6016        -159222.5027       309.9281   -200088.1042   -159185.2351       309.8303           -108.2811       -82.9855    641681.7696        -1.8711        -1.8796

WRITING EXTENDED SYSTEM TO RESTART FILE AT STEP 595000
WRITING COORDINATES TO DCD FILE 1SDT_MK1_310_run1.dcd AT STEP 595000
WRITING COORDINATES TO RESTART FILE AT STEP 595000
FINISHED WRITING RESTART COORDINATES
WRITING VELOCITIES TO RESTART FILE AT STEP 595000
FINISHED WRITING RESTART VELOCITIES
LDB: ============= START OF LOAD BALANCING ============== 151.433
LDB: ============== END OF LOAD BALANCING =============== 151.433
Info: useSync: 0 useProxySync: 0
LDB: =============== DONE WITH MIGRATION ================ 151.433
LDB: ============= START OF LOAD BALANCING ============== 151.503
LDB: TIME 151.503 LOAD: AVG 0.0334378 MAX 0.0418177  PROXIES: TOTAL 461 MAXPE 19 MAXPATCH 6 None MEM: 711.715 MB
LDB: TIME 151.503 LOAD: AVG 0.0334378 MAX 0.0418177  PROXIES: TOTAL 461 MAXPE 19 MAXPATCH 6 RefineTorusLB MEM: 711.715 MB
LDB: TIME 151.503 LOAD: AVG 0.0334378 MAX 0.0418177  PROXIES: TOTAL 461 MAXPE 19 MAXPATCH 6 RefineTorusLB MEM: 711.715 MB
LDB: Reverting to original mapping
LDB: ============== END OF LOAD BALANCING =============== 151.503
Info: useSync: 0 useProxySync: 0
LDB: =============== DONE WITH MIGRATION ================ 151.504
PRESSURE: 596000 -352.339 -37.7972 -20.5547 -37.7972 105.611 -2.0087 -20.5563 -2.00964 -47.6411
GPRESSURE: 596000 -204.657 -38.8107 -6.46184 51.2247 34.7374 29.3072 2.35479 -53.0961 29.3524
PRESSAVG: 596000 5.46458 -25.1488 13.9036 -25.1488 25.267 0.983357 13.9036 0.983354 -34.6524
GPRESSAVG: 596000 5.90776 -24.5402 13.1368 -26.1611 25.2136 0.686518 13.5027 0.886697 -34.7336
ENERGY:  596000      1143.3885      1841.4491      1775.3215       115.8586        -224894.6794     19676.3842         0.0000         0.0000     41005.4362        -159336.8415       310.9886   -200342.2776   -159292.6306       309.7675            -98.1231       -46.8556    642048.3646        -1.3070        -1.2041

WRITING EXTENDED SYSTEM TO RESTART FILE AT STEP 596000
WRITING COORDINATES TO DCD FILE 1SDT_MK1_310_run1.dcd AT STEP 596000
WRITING COORDINATES TO RESTART FILE AT STEP 596000
FINISHED WRITING RESTART COORDINATES
WRITING VELOCITIES TO RESTART FILE AT STEP 596000
FINISHED WRITING RESTART VELOCITIES
PRESSURE: 597000 76.5669 50.1914 -57.7088 50.1914 -183.68 -92.4819 -57.7092 -92.4829 -249.555
GPRESSURE: 597000 103.41 61.8197 -149.776 31.6064 -146.978 -64.9769 -0.728752 21.6767 -148.576
PRESSAVG: 597000 13.3159 3.31897 -4.17977 3.31896 -24.3262 -45.6947 -4.17979 -45.6947 39.7205
GPRESSAVG: 597000 13.1358 2.78506 -4.46828 3.86334 -24.0213 -45.5784 -3.28819 -45.2244 39.3991
ENERGY:  597000      1130.1690      1933.8312      1803.5138       100.8214        -224753.7366     19567.2182         0.0000         0.0000     40768.9090        -159449.2740       309.1948   -200218.1830   -159413.3470       309.2791           -118.8895       -64.0479    640543.1703         9.5701         9.5045

WRITING EXTENDED SYSTEM TO RESTART FILE AT STEP 597000
WRITING COORDINATES TO DCD FILE 1SDT_MK1_310_run1.dcd AT STEP 597000
WRITING COORDINATES TO RESTART FILE AT STEP 597000
FINISHED WRITING RESTART COORDINATES
WRITING VELOCITIES TO RESTART FILE AT STEP 597000
FINISHED WRITING RESTART VELOCITIES
LDB: ============= START OF LOAD BALANCING ============== 154.273
LDB: ============== END OF LOAD BALANCING =============== 154.274
Info: useSync: 0 useProxySync: 0
LDB: =============== DONE WITH MIGRATION ================ 154.274
LDB: ============= START OF LOAD BALANCING ============== 154.338
LDB: TIME 154.339 LOAD: AVG 0.0280085 MAX 0.0397357  PROXIES: TOTAL 461 MAXPE 19 MAXPATCH 6 None MEM: 711.715 MB
LDB: TIME 154.339 LOAD: AVG 0.0280085 MAX 0.0397357  PROXIES: TOTAL 461 MAXPE 19 MAXPATCH 6 RefineTorusLB MEM: 711.715 MB
LDB: TIME 154.339 LOAD: AVG 0.0280085 MAX 0.0397357  PROXIES: TOTAL 461 MAXPE 19 MAXPATCH 6 RefineTorusLB MEM: 711.715 MB
LDB: Reverting to original mapping
LDB: ============== END OF LOAD BALANCING =============== 154.339
Info: useSync: 0 useProxySync: 0
LDB: =============== DONE WITH MIGRATION ================ 154.339
PRESSURE: 598000 -403.804 147.713 -3.55616 147.714 -271.685 -15.674 -3.55494 -15.6747 29.1601
GPRESSURE: 598000 -313.877 238.075 16.4912 141.329 -206.616 -42.6493 -48.9508 -89.3538 5.40158
PRESSAVG: 598000 -15.696 -19.8325 -11.0349 -19.8325 2.77827 -4.80744 -11.0349 -4.80741 9.37417
GPRESSAVG: 598000 -15.6231 -19.5813 -10.6672 -20.2948 2.89227 -3.92843 -11.48 -5.80226 9.11921
ENERGY:  598000      1161.6124      1848.5744      1779.3057        97.9140        -224320.9463     19462.9775         0.0000         0.0000     40480.9979        -159489.5644       307.0113   -199970.5622   -159451.3317       309.5530           -215.4429      -171.6971    642892.0560        -1.1812        -1.2039

WRITING EXTENDED SYSTEM TO RESTART FILE AT STEP 598000
WRITING COORDINATES TO DCD FILE 1SDT_MK1_310_run1.dcd AT STEP 598000
WRITING COORDINATES TO RESTART FILE AT STEP 598000
FINISHED WRITING RESTART COORDINATES
WRITING VELOCITIES TO RESTART FILE AT STEP 598000
FINISHED WRITING RESTART VELOCITIES
PRESSURE: 599000 -108.693 -42.2934 7.3525 -42.2934 92.6806 -41.7675 7.35236 -41.7677 296.473
GPRESSURE: 599000 36.3797 -47.2985 -10.1054 -116.835 136.835 -84.256 -35.4337 32.1433 267.21
PRESSAVG: 599000 21.7625 48.9952 -26.5631 48.9952 -6.41688 13.754 -26.5631 13.754 -23.1689
GPRESSAVG: 599000 22.3912 49.4569 -25.6394 48.9981 -6.50356 13.4892 -26.7415 14.1494 -23.2977
ENERGY:  599000      1112.5411      1862.0023      1795.9006       102.4867        -224951.4295     20026.9023         0.0000         0.0000     40591.3271        -159460.2694       307.8480   -200051.5965   -159419.0501       309.9597             93.4869       146.8081    641269.1592        -2.6078        -2.4700

WRITING EXTENDED SYSTEM TO RESTART FILE AT STEP 599000
WRITING COORDINATES TO DCD FILE 1SDT_MK1_310_run1.dcd AT STEP 599000
WRITING COORDINATES TO RESTART FILE AT STEP 599000
FINISHED WRITING RESTART COORDINATES
WRITING VELOCITIES TO RESTART FILE AT STEP 599000
FINISHED WRITING RESTART VELOCITIES
LDB: ============= START OF LOAD BALANCING ============== 157.189
LDB: ============== END OF LOAD BALANCING =============== 157.189
Info: useSync: 0 useProxySync: 0
LDB: =============== DONE WITH MIGRATION ================ 157.189
LDB: ============= START OF LOAD BALANCING ============== 157.255
LDB: TIME 157.255 LOAD: AVG 0.0283385 MAX 0.040357  PROXIES: TOTAL 461 MAXPE 19 MAXPATCH 6 None MEM: 711.715 MB
LDB: TIME 157.255 LOAD: AVG 0.0283385 MAX 0.040357  PROXIES: TOTAL 461 MAXPE 19 MAXPATCH 6 RefineTorusLB MEM: 711.715 MB
LDB: TIME 157.255 LOAD: AVG 0.0283385 MAX 0.040357  PROXIES: TOTAL 461 MAXPE 19 MAXPATCH 6 RefineTorusLB MEM: 711.715 MB
LDB: ============== END OF LOAD BALANCING =============== 157.255
Info: useSync: 0 useProxySync: 0
LDB: =============== DONE WITH MIGRATION ================ 157.255
PRESSURE: 600000 -337.453 30.5009 12.8789 30.5024 -216.616 125.464 12.8787 125.463 -187.192
GPRESSURE: 600000 -150.642 -73.7169 -28.3815 19.4824 -189.352 140.969 47.5636 225.553 -73.0582
PRESSAVG: 600000 7.75449 13.6185 -22.2051 13.6185 -31.3517 32.8359 -22.205 32.8359 26.5143
GPRESSAVG: 600000 7.42763 13.9678 -22.4832 13.3858 -31.4108 32.3007 -22.3596 32.274 26.6647
TIMING: 600000  CPU: 153.065, 0.00142338/step  Wall: 154.695, 0.00142844/step, 1.15108 hours remaining, 711.714844 MB of memory in use.
ETITLE:      TS           BOND          ANGLE          DIHED          IMPRP               ELECT            VDW       BOUNDARY           MISC        KINETIC               TOTAL           TEMP      POTENTIAL         TOTAL3        TEMPAVG            PRESSURE      GPRESSURE         VOLUME       PRESSAVG      GPRESSAVG

ENERGY:  600000      1156.5526      1903.4578      1774.7069       103.0867        -225152.4755     19645.5321         0.0000         0.0000     40933.2672        -159635.8721       310.4413   -200569.1393   -159592.3116       309.8635           -247.0870      -137.6840    642272.3374         0.9723         0.8939

WRITING EXTENDED SYSTEM TO RESTART FILE AT STEP 600000
WRITING COORDINATES TO DCD FILE 1SDT_MK1_310_run1.dcd AT STEP 600000
WRITING COORDINATES TO RESTART FILE AT STEP 600000
FINISHED WRITING RESTART COORDINATES
WRITING VELOCITIES TO RESTART FILE AT STEP 600000
FINISHED WRITING RESTART VELOCITIES
PRESSURE: 601000 3.15702 61.6043 19.9085 61.6038 -6.68311 -24.9781 19.9087 -24.9785 -250.068
GPRESSURE: 601000 9.07739 83.9484 53.4782 -68.6921 84.0122 -36.0675 -45.9969 -11.3994 -251.486
PRESSAVG: 601000 24.6009 -12.9523 -8.77392 -12.9523 -12.1817 16.0887 -8.77394 16.0887 2.57848
GPRESSAVG: 601000 24.2857 -13.4612 -8.5215 -11.6723 -12.0315 15.9138 -8.54415 16.3556 2.66341
ENERGY:  601000      1099.7518      1846.2271      1788.6123        99.3248        -224963.7480     19694.3914         0.0000         0.0000     40685.2570        -159750.1835       308.5604   -200435.4405   -159704.1705       308.9924            -84.5314       -52.7989    641786.5907         4.9992         4.9725

WRITING EXTENDED SYSTEM TO RESTART FILE AT STEP 601000
WRITING COORDINATES TO DCD FILE 1SDT_MK1_310_run1.dcd AT STEP 601000
WRITING COORDINATES TO RESTART FILE AT STEP 601000
FINISHED WRITING RESTART COORDINATES
WRITING VELOCITIES TO RESTART FILE AT STEP 601000
FINISHED WRITING RESTART VELOCITIES
LDB: ============= START OF LOAD BALANCING ============== 160.008
LDB: ============== END OF LOAD BALANCING =============== 160.008
Info: useSync: 0 useProxySync: 0
LDB: =============== DONE WITH MIGRATION ================ 160.008
LDB: ============= START OF LOAD BALANCING ============== 160.075
LDB: TIME 160.075 LOAD: AVG 0.0284308 MAX 0.0502984  PROXIES: TOTAL 461 MAXPE 19 MAXPATCH 6 None MEM: 711.715 MB
LDB: TIME 160.075 LOAD: AVG 0.0284308 MAX 0.0502984  PROXIES: TOTAL 461 MAXPE 19 MAXPATCH 6 RefineTorusLB MEM: 711.715 MB
LDB: TIME 160.075 LOAD: AVG 0.0284308 MAX 0.0502984  PROXIES: TOTAL 461 MAXPE 19 MAXPATCH 6 RefineTorusLB MEM: 711.715 MB
LDB: Reverting to original mapping
LDB: ============== END OF LOAD BALANCING =============== 160.075
Info: useSync: 0 useProxySync: 0
LDB: =============== DONE WITH MIGRATION ================ 160.075
PRESSURE: 602000 48.2991 216.208 18.405 216.207 -19.8697 -66.0476 18.4052 -66.0487 -120.944
GPRESSURE: 602000 57.1496 252.259 19.4371 185.773 45.0962 13.0719 34.5758 -54.9335 -90.4275
PRESSAVG: 602000 -21.7439 33.5153 30.4391 33.5154 43.4848 -11.7786 30.4391 -11.7786 -21.1733
GPRESSAVG: 602000 -21.4654 32.7008 29.6263 33.4615 43.3838 -11.6314 30.4048 -11.0993 -21.5204
ENERGY:  602000      1175.0870      1804.0377      1795.7954       100.1570        -225086.2010     19749.2129         0.0000         0.0000     40540.6144        -159921.2967       307.4634   -200461.9111   -159884.4918       308.4649            -30.8381         3.9394    638538.3241         0.1892         0.1327

WRITING EXTENDED SYSTEM TO RESTART FILE AT STEP 602000
WRITING COORDINATES TO DCD FILE 1SDT_MK1_310_run1.dcd AT STEP 602000
WRITING COORDINATES TO RESTART FILE AT STEP 602000
FINISHED WRITING RESTART COORDINATES
WRITING VELOCITIES TO RESTART FILE AT STEP 602000
FINISHED WRITING RESTART VELOCITIES
PRESSURE: 603000 8.1149 -69.5933 -123.485 -69.5933 381.745 132.017 -123.485 132.016 -74.6361
GPRESSURE: 603000 13.7817 -104.766 -53.5781 -82.3966 338.93 52.8227 -92.1396 106.725 -121.502
PRESSAVG: 603000 -37.5621 -1.84209 -27.0181 -1.84212 50.2803 5.50015 -27.0181 5.50015 -12.0725
GPRESSAVG: 603000 -37.8376 -1.09214 -25.9493 -1.93726 49.9457 5.70014 -27.1313 5.98764 -12.006
ENERGY:  603000      1134.9441      1800.7243      1770.1834       102.7787        -225415.6849     19972.3578         0.0000         0.0000     40572.9115        -160061.7852       307.7083   -200634.6967   -160019.3388       307.9249            105.0746        77.0700    640530.8060         0.2152         0.0341

WRITING EXTENDED SYSTEM TO RESTART FILE AT STEP 603000
WRITING COORDINATES TO DCD FILE 1SDT_MK1_310_run1.dcd AT STEP 603000
WRITING COORDINATES TO RESTART FILE AT STEP 603000
FINISHED WRITING RESTART COORDINATES
WRITING VELOCITIES TO RESTART FILE AT STEP 603000
FINISHED WRITING RESTART VELOCITIES
LDB: ============= START OF LOAD BALANCING ============== 163.734
LDB: ============== END OF LOAD BALANCING =============== 163.735
Info: useSync: 0 useProxySync: 0
LDB: =============== DONE WITH MIGRATION ================ 163.735
LDB: ============= START OF LOAD BALANCING ============== 163.801
LDB: TIME 163.801 LOAD: AVG 0.0282587 MAX 0.0394275  PROXIES: TOTAL 461 MAXPE 19 MAXPATCH 6 None MEM: 711.715 MB
LDB: TIME 163.801 LOAD: AVG 0.0282587 MAX 0.0394275  PROXIES: TOTAL 461 MAXPE 19 MAXPATCH 6 RefineTorusLB MEM: 711.715 MB
LDB: TIME 163.801 LOAD: AVG 0.0282587 MAX 0.0394275  PROXIES: TOTAL 461 MAXPE 19 MAXPATCH 6 RefineTorusLB MEM: 711.715 MB
LDB: Reverting to original mapping
LDB: ============== END OF LOAD BALANCING =============== 163.801
Info: useSync: 0 useProxySync: 0
LDB: =============== DONE WITH MIGRATION ================ 163.802
PRESSURE: 604000 -256.386 105.359 -7.44023 105.359 26.5512 133.179 -7.44061 133.179 -466.295
GPRESSURE: 604000 -205.062 58.3005 -5.08546 21.4755 8.88785 103.883 -14.7306 188.496 -387.651
PRESSAVG: 604000 -8.37246 -14.2488 9.70463 -14.2488 26.5627 26.1957 9.70465 26.1956 -15.795
GPRESSAVG: 604000 -8.28248 -14.3814 9.1569 -14.6069 26.8798 25.933 9.75627 25.1649 -15.6578
ENERGY:  604000      1178.0377      1897.3466      1808.2639        92.1808        -225123.6457     19515.5381         0.0000         0.0000     40761.8593        -159870.4193       309.1413   -200632.2786   -159827.3473       308.2632           -232.0432      -194.6084    641611.2208         0.7984         0.9799

WRITING EXTENDED SYSTEM TO RESTART FILE AT STEP 604000
WRITING COORDINATES TO DCD FILE 1SDT_MK1_310_run1.dcd AT STEP 604000
WRITING COORDINATES TO RESTART FILE AT STEP 604000
FINISHED WRITING RESTART COORDINATES
WRITING VELOCITIES TO RESTART FILE AT STEP 604000
FINISHED WRITING RESTART VELOCITIES
PRESSURE: 605000 -8.79707 174.956 -1.68178 174.956 -189.217 38.1007 -1.68221 38.1016 -378.029
GPRESSURE: 605000 -29.8835 194.222 -119.208 180.291 -163.002 -3.84989 -34.3999 82.0089 -291.977
PRESSAVG: 605000 -4.30877 16.2634 0.13937 16.2634 -16.5605 3.39968 0.139421 3.39967 17.4136
GPRESSAVG: 605000 -4.14784 15.9984 0.423482 17.0009 -16.6291 3.70539 -0.857194 3.83763 17.2786
ENERGY:  605000      1138.3178      1823.1075      1799.1751        95.6439        -224962.2510     19524.4703         0.0000         0.0000     40733.6311        -159847.9053       308.9273   -200581.5364   -159804.2712       308.4630           -192.0141      -161.6208    640250.8522        -1.1519        -1.1661

WRITING EXTENDED SYSTEM TO RESTART FILE AT STEP 605000
WRITING COORDINATES TO DCD FILE 1SDT_MK1_310_run1.dcd AT STEP 605000
WRITING COORDINATES TO RESTART FILE AT STEP 605000
FINISHED WRITING RESTART COORDINATES
WRITING VELOCITIES TO RESTART FILE AT STEP 605000
FINISHED WRITING RESTART VELOCITIES
LDB: ============= START OF LOAD BALANCING ============== 166.576
LDB: ============== END OF LOAD BALANCING =============== 166.577
Info: useSync: 0 useProxySync: 0
LDB: =============== DONE WITH MIGRATION ================ 166.577
LDB: ============= START OF LOAD BALANCING ============== 166.642
LDB: TIME 166.642 LOAD: AVG 0.0278675 MAX 0.0402491  PROXIES: TOTAL 461 MAXPE 19 MAXPATCH 6 None MEM: 711.715 MB
LDB: TIME 166.642 LOAD: AVG 0.0278675 MAX 0.0402491  PROXIES: TOTAL 461 MAXPE 19 MAXPATCH 6 RefineTorusLB MEM: 711.715 MB
LDB: TIME 166.642 LOAD: AVG 0.0278675 MAX 0.0402491  PROXIES: TOTAL 461 MAXPE 19 MAXPATCH 6 RefineTorusLB MEM: 711.715 MB
LDB: Reverting to original mapping
LDB: ============== END OF LOAD BALANCING =============== 166.642
Info: useSync: 0 useProxySync: 0
LDB: =============== DONE WITH MIGRATION ================ 166.642
PRESSURE: 606000 -37.9421 -38.0886 74.437 -38.0899 -34.6315 -49.5928 74.438 -49.5919 83.5163
GPRESSURE: 606000 49.9443 -20.8847 118.086 -93.6319 -68.8561 -36.0584 30.2973 -31.5172 53.1298
PRESSAVG: 606000 -23.705 19.5483 6.8669 19.5484 -19.4197 8.01375 6.86686 8.01373 27.9508
GPRESSAVG: 606000 -23.8578 20.1787 6.23995 18.6023 -19.0673 7.97578 8.08876 7.54491 27.9133
ENERGY:  606000      1179.9476      1768.6905      1755.1825        95.3666        -224990.2616     19842.1445         0.0000         0.0000     40937.6978        -159411.2322       310.4749   -200348.9299   -159368.9651       309.3012              3.6475        11.4060    641815.4599        -5.0579        -5.0040

WRITING EXTENDED SYSTEM TO RESTART FILE AT STEP 606000
WRITING COORDINATES TO DCD FILE 1SDT_MK1_310_run1.dcd AT STEP 606000
WRITING COORDINATES TO RESTART FILE AT STEP 606000
FINISHED WRITING RESTART COORDINATES
WRITING VELOCITIES TO RESTART FILE AT STEP 606000
FINISHED WRITING RESTART VELOCITIES
WRITING COORDINATES TO DCD FILE 1SDT_MK1_310_run1.dcd AT STEP 607000
WRITING COORDINATES TO RESTART FILE AT STEP 607000
FINISHED WRITING RESTART COORDINATES
WRITING VELOCITIES TO RESTART FILE AT STEP 607000
FINISHED WRITING RESTART VELOCITIES
PRESSURE: 607000 -103.608 84.0028 99.8978 84.0034 143.081 -144.969 99.8992 -144.97 251.589
GPRESSURE: 607000 -29.8984 103.358 139.593 158.971 191.407 -137.12 133.775 -183.426 191.332
PRESSAVG: 607000 9.29403 47.6942 -31.7925 47.6942 -28.1877 20.9114 -31.7925 20.9114 35.0155
GPRESSAVG: 607000 9.37067 47.3624 -31.6202 48.5839 -28.2224 20.3836 -31.4557 21.5254 34.7813
ENERGY:  607000      1162.4762      1833.8724      1780.5054       100.7697        -225103.2191     19967.9905         0.0000         0.0000     40751.7850        -159505.8199       309.0649   -200257.6048   -159464.1417       309.3833             97.0205       117.6137    641457.8228         5.3740         5.3098

WRITING EXTENDED SYSTEM TO RESTART FILE AT STEP 607000
LDB: ============= START OF LOAD BALANCING ============== 169.813
LDB: ============== END OF LOAD BALANCING =============== 169.814
Info: useSync: 0 useProxySync: 0
LDB: =============== DONE WITH MIGRATION ================ 169.814
LDB: ============= START OF LOAD BALANCING ============== 169.881
LDB: TIME 169.881 LOAD: AVG 0.0284623 MAX 0.0510039  PROXIES: TOTAL 461 MAXPE 19 MAXPATCH 6 None MEM: 711.715 MB
LDB: TIME 169.881 LOAD: AVG 0.0284623 MAX 0.0510039  PROXIES: TOTAL 461 MAXPE 19 MAXPATCH 6 RefineTorusLB MEM: 711.715 MB
LDB: TIME 169.881 LOAD: AVG 0.0284623 MAX 0.0510039  PROXIES: TOTAL 461 MAXPE 19 MAXPATCH 6 RefineTorusLB MEM: 711.715 MB
LDB: Reverting to original mapping
LDB: ============== END OF LOAD BALANCING =============== 169.881
Info: useSync: 0 useProxySync: 0
LDB: =============== DONE WITH MIGRATION ================ 169.882
PRESSURE: 608000 -216.683 18.2241 -64.6407 18.2241 -259.5 -45.0765 -64.641 -45.0772 -192.801
GPRESSURE: 608000 -152.495 6.03256 -78.894 -28.8973 -189.421 -53.0555 -135.424 -34.457 -3.74753
PRESSAVG: 608000 -13.3112 -32.682 5.84847 -32.682 -9.37049 14.2469 5.84845 14.2469 19.73
GPRESSAVG: 608000 -13.4958 -33.2869 6.37293 -32.4269 -9.31114 15.526 4.20194 13.2403 19.4519
ENERGY:  608000      1175.3320      1829.8521      1793.5722        89.0231        -224757.1822     19430.6464         0.0000         0.0000     40916.6400        -159522.1164       310.3152   -200438.7564   -159479.8646       309.4318           -222.9945      -115.2211    640484.5798        -0.9839        -1.1183

WRITING EXTENDED SYSTEM TO RESTART FILE AT STEP 608000
WRITING COORDINATES TO DCD FILE 1SDT_MK1_310_run1.dcd AT STEP 608000
WRITING COORDINATES TO RESTART FILE AT STEP 608000
FINISHED WRITING RESTART COORDINATES
WRITING VELOCITIES TO RESTART FILE AT STEP 608000
FINISHED WRITING RESTART VELOCITIES
PRESSURE: 609000 -64.2968 56.4996 153.152 56.5 -176.574 -68.8359 153.153 -68.8364 -46.5498
GPRESSURE: 609000 -31.7911 7.18735 28.5184 69.2991 -65.4511 -178.681 182.379 -115.258 -7.52796
PRESSAVG: 609000 32.4546 11.5431 -11.2454 11.5431 25.9473 -31.4032 -11.2455 -31.4032 -65.8476
GPRESSAVG: 609000 32.2031 12.5039 -11.6579 11.1712 25.4104 -31.9313 -11.2894 -30.3158 -65.1065
ENERGY:  609000      1210.9686      1791.5626      1791.4147        97.0801        -225164.4793     19901.5158         0.0000         0.0000     40852.3956        -159519.5419       309.8280   -200371.9374   -159473.8146       309.5585            -95.8069       -34.9234    641597.6692        -2.4819        -2.4976

WRITING EXTENDED SYSTEM TO RESTART FILE AT STEP 609000
WRITING COORDINATES TO DCD FILE 1SDT_MK1_310_run1.dcd AT STEP 609000
WRITING COORDINATES TO RESTART FILE AT STEP 609000
FINISHED WRITING RESTART COORDINATES
WRITING VELOCITIES TO RESTART FILE AT STEP 609000
FINISHED WRITING RESTART VELOCITIES
LDB: ============= START OF LOAD BALANCING ============== 172.717
LDB: ============== END OF LOAD BALANCING =============== 172.717
Info: useSync: 0 useProxySync: 0
LDB: =============== DONE WITH MIGRATION ================ 172.717
LDB: ============= START OF LOAD BALANCING ============== 172.782
LDB: TIME 172.783 LOAD: AVG 0.0274652 MAX 0.0485937  PROXIES: TOTAL 461 MAXPE 19 MAXPATCH 6 None MEM: 711.715 MB
LDB: TIME 172.783 LOAD: AVG 0.0274652 MAX 0.0485937  PROXIES: TOTAL 461 MAXPE 19 MAXPATCH 6 RefineTorusLB MEM: 711.715 MB
LDB: TIME 172.783 LOAD: AVG 0.0274652 MAX 0.0485937  PROXIES: TOTAL 461 MAXPE 19 MAXPATCH 6 RefineTorusLB MEM: 711.715 MB
LDB: Reverting to original mapping
LDB: ============== END OF LOAD BALANCING =============== 172.783
Info: useSync: 0 useProxySync: 0
LDB: =============== DONE WITH MIGRATION ================ 172.783
PRESSURE: 610000 -118.149 130.501 116.255 130.5 168.105 -205.853 116.255 -205.854 312.131
GPRESSURE: 610000 -111.498 20.8025 83.7559 119.529 220.223 -245.599 57.3467 -61.7357 274.206
PRESSAVG: 610000 -14.2216 1.34326 -15.1211 1.34326 -4.24634 -8.62303 -15.1211 -8.62307 31.1662
GPRESSAVG: 610000 -14.1556 0.353649 -14.9772 1.56716 -3.27046 -7.35352 -14.2552 -9.35491 30.47
TIMING: 610000  CPU: 168.558, 0.00154927/step  Wall: 170.397, 0.00157022/step, 1.26098 hours remaining, 711.714844 MB of memory in use.
ETITLE:      TS           BOND          ANGLE          DIHED          IMPRP               ELECT            VDW       BOUNDARY           MISC        KINETIC               TOTAL           TEMP      POTENTIAL         TOTAL3        TEMPAVG            PRESSURE      GPRESSURE         VOLUME       PRESSAVG      GPRESSAVG

ENERGY:  610000      1131.3416      1844.5547      1745.3353       119.6969        -225092.6953     19900.6605         0.0000         0.0000     40670.8727        -159680.2335       308.4513   -200351.1063   -159637.6711       309.2547            120.6956       127.6436    640239.6222         4.2328         4.3480

WRITING EXTENDED SYSTEM TO RESTART FILE AT STEP 610000
WRITING COORDINATES TO DCD FILE 1SDT_MK1_310_run1.dcd AT STEP 610000
WRITING COORDINATES TO RESTART FILE AT STEP 610000
FINISHED WRITING RESTART COORDINATES
WRITING VELOCITIES TO RESTART FILE AT STEP 610000
FINISHED WRITING RESTART VELOCITIES
PRESSURE: 611000 111.44 75.0971 -27.8246 75.0992 -51.6108 -130.065 -27.8239 -130.063 -69.4638
GPRESSURE: 611000 53.9583 6.63446 -75.1715 40.6672 42.3265 -157.217 -31.8468 -136.225 -2.19067
PRESSAVG: 611000 -16.6062 -8.9001 -13.2625 -8.90014 5.97995 -8.40091 -13.2625 -8.40087 5.17731
GPRESSAVG: 611000 -16.8082 -8.68717 -13.4534 -9.29743 5.65414 -9.45554 -12.9995 -8.35056 5.11547
ENERGY:  611000      1152.8121      1788.8742      1740.2065       108.6140        -224868.8574     19735.6049         0.0000         0.0000     40744.8071        -159597.9386       309.0120   -200342.7457   -159556.1731       309.5402             -3.2117        31.3647    642533.5797        -1.8163        -2.0129

WRITING EXTENDED SYSTEM TO RESTART FILE AT STEP 611000
WRITING COORDINATES TO DCD FILE 1SDT_MK1_310_run1.dcd AT STEP 611000
WRITING COORDINATES TO RESTART FILE AT STEP 611000
FINISHED WRITING RESTART COORDINATES
WRITING VELOCITIES TO RESTART FILE AT STEP 611000
FINISHED WRITING RESTART VELOCITIES
LDB: ============= START OF LOAD BALANCING ============== 175.682
LDB: ============== END OF LOAD BALANCING =============== 175.682
Info: useSync: 0 useProxySync: 0
LDB: =============== DONE WITH MIGRATION ================ 175.682
LDB: ============= START OF LOAD BALANCING ============== 175.749
LDB: TIME 175.749 LOAD: AVG 0.028565 MAX 0.0503499  PROXIES: TOTAL 461 MAXPE 19 MAXPATCH 6 None MEM: 711.715 MB
LDB: TIME 175.749 LOAD: AVG 0.028565 MAX 0.0503499  PROXIES: TOTAL 461 MAXPE 19 MAXPATCH 6 RefineTorusLB MEM: 711.715 MB
LDB: TIME 175.749 LOAD: AVG 0.028565 MAX 0.0503499  PROXIES: TOTAL 461 MAXPE 19 MAXPATCH 6 RefineTorusLB MEM: 711.715 MB
LDB: ============== END OF LOAD BALANCING =============== 175.749
Info: useSync: 0 useProxySync: 0
LDB: =============== DONE WITH MIGRATION ================ 175.749
PRESSURE: 612000 -124.865 74.7158 -5.79993 74.7159 201.107 52.3573 -5.7985 52.3561 -48.7192
GPRESSURE: 612000 -73.33 23.6301 113.165 105.892 154.742 80.8363 26.1331 57.2401 -65.4939
PRESSAVG: 612000 46.7804 -11.4538 -25.8983 -11.4538 -38.0867 0.980126 -25.8983 0.980113 6.41755
GPRESSAVG: 612000 47.3481 -10.9449 -25.1589 -11.5437 -38.778 1.2965 -26.6059 0.69263 6.61311
ENERGY:  612000      1157.2636      1808.7764      1754.9012       102.3527        -224457.6113     19722.8394         0.0000         0.0000     40867.5768        -159043.9012       309.9431   -199911.4780   -159006.9567       309.4554              9.1743         5.3060    643044.9863         5.0371         5.0611

WRITING EXTENDED SYSTEM TO RESTART FILE AT STEP 612000
WRITING COORDINATES TO DCD FILE 1SDT_MK1_310_run1.dcd AT STEP 612000
WRITING COORDINATES TO RESTART FILE AT STEP 612000
FINISHED WRITING RESTART COORDINATES
WRITING VELOCITIES TO RESTART FILE AT STEP 612000
FINISHED WRITING RESTART VELOCITIES
PRESSURE: 613000 -24.5947 9.54413 99.9805 9.54285 225.709 38.4456 99.9808 38.4456 -44.2162
GPRESSURE: 613000 60.3018 27.4024 7.73939 72.2781 184.402 59.1578 -15.2424 50.0437 51.3731
PRESSAVG: 613000 -14.0282 12.7249 -12.5706 12.7249 -0.208005 19.3309 -12.5706 19.3309 16.98
GPRESSAVG: 613000 -14.5435 12.3547 -13.7141 12.5341 -0.012323 19.252 -12.2495 19.8954 17.6837
ENERGY:  613000      1188.7402      1792.1761      1792.9210        94.8705        -224588.6958     19907.4442         0.0000         0.0000     40853.0383        -158959.5056       309.8328   -199812.5439   -158918.9368       310.4860             52.2992        98.6922    642779.5912         0.9146         1.0426

WRITING EXTENDED SYSTEM TO RESTART FILE AT STEP 613000
WRITING COORDINATES TO DCD FILE 1SDT_MK1_310_run1.dcd AT STEP 613000
WRITING COORDINATES TO RESTART FILE AT STEP 613000
FINISHED WRITING RESTART COORDINATES
WRITING VELOCITIES TO RESTART FILE AT STEP 613000
FINISHED WRITING RESTART VELOCITIES
LDB: ============= START OF LOAD BALANCING ============== 178.717
LDB: ============== END OF LOAD BALANCING =============== 178.717
Info: useSync: 0 useProxySync: 0
LDB: =============== DONE WITH MIGRATION ================ 178.717
LDB: ============= START OF LOAD BALANCING ============== 178.785
LDB: TIME 178.785 LOAD: AVG 0.0284007 MAX 0.0497081  PROXIES: TOTAL 461 MAXPE 19 MAXPATCH 6 None MEM: 711.715 MB
LDB: TIME 178.785 LOAD: AVG 0.0284007 MAX 0.0497081  PROXIES: TOTAL 461 MAXPE 19 MAXPATCH 6 RefineTorusLB MEM: 711.715 MB
LDB: TIME 178.785 LOAD: AVG 0.0284007 MAX 0.0497081  PROXIES: TOTAL 461 MAXPE 19 MAXPATCH 6 RefineTorusLB MEM: 711.715 MB
LDB: ============== END OF LOAD BALANCING =============== 178.785
Info: useSync: 0 useProxySync: 0
LDB: =============== DONE WITH MIGRATION ================ 178.785
PRESSURE: 614000 80.6464 22.2096 27.4998 22.2094 -154.246 90.4312 27.5007 90.4301 67.5876
GPRESSURE: 614000 41.9095 78.2344 69.4816 -140.055 -6.6045 145.803 55.2012 78.5461 117.577
PRESSAVG: 614000 -14.2367 9.6723 -2.11586 9.67227 -4.05498 0.229962 -2.11589 0.229943 30.735
GPRESSAVG: 614000 -14.2359 9.9008 -1.55857 9.93151 -3.96579 -0.084844 -2.03924 -0.0211333 30.1942
ENERGY:  614000      1147.1915      1892.7146      1769.5990        94.6849        -224415.1697     19641.6310         0.0000         0.0000     40990.6454        -158878.7034       310.8765   -199869.3488   -158844.1172       310.6321             -2.0040        50.9605    642847.2265         4.1478         3.9975

WRITING EXTENDED SYSTEM TO RESTART FILE AT STEP 614000
WRITING COORDINATES TO DCD FILE 1SDT_MK1_310_run1.dcd AT STEP 614000
WRITING COORDINATES TO RESTART FILE AT STEP 614000
FINISHED WRITING RESTART COORDINATES
WRITING VELOCITIES TO RESTART FILE AT STEP 614000
FINISHED WRITING RESTART VELOCITIES
PRESSURE: 615000 44.2539 -20.2211 -133.503 -20.2207 56.8526 38.4148 -133.503 38.4132 74.5934
GPRESSURE: 615000 90.7925 28.4739 -146.563 -84.7537 124.56 -15.8088 -47.4936 28.9453 142.993
PRESSAVG: 615000 -1.37918 -5.01571 5.81609 -5.01575 -15.2615 1.61024 5.81609 1.61025 8.36082
GPRESSAVG: 615000 -1.57419 -4.97474 6.098 -5.35285 -15.3935 1.88409 6.13384 1.37519 8.87383
ENERGY:  615000      1149.2605      1812.9512      1765.8134       100.9852        -224403.9743     19711.8649         0.0000         0.0000     40982.6675        -158880.4316       310.8160   -199863.0991   -158838.1465       310.8190             58.5666       119.4484    642120.8972        -2.7599        -2.6979

WRITING EXTENDED SYSTEM TO RESTART FILE AT STEP 615000
WRITING COORDINATES TO DCD FILE 1SDT_MK1_310_run1.dcd AT STEP 615000
WRITING COORDINATES TO RESTART FILE AT STEP 615000
FINISHED WRITING RESTART COORDINATES
WRITING VELOCITIES TO RESTART FILE AT STEP 615000
FINISHED WRITING RESTART VELOCITIES
LDB: ============= START OF LOAD BALANCING ============== 181.788
LDB: ============== END OF LOAD BALANCING =============== 181.788
Info: useSync: 0 useProxySync: 0
LDB: =============== DONE WITH MIGRATION ================ 181.788
LDB: ============= START OF LOAD BALANCING ============== 181.855
LDB: TIME 181.855 LOAD: AVG 0.0280806 MAX 0.0493873  PROXIES: TOTAL 461 MAXPE 19 MAXPATCH 6 None MEM: 711.715 MB
LDB: TIME 181.855 LOAD: AVG 0.0280806 MAX 0.0493873  PROXIES: TOTAL 461 MAXPE 19 MAXPATCH 6 RefineTorusLB MEM: 711.715 MB
LDB: TIME 181.855 LOAD: AVG 0.0280806 MAX 0.0493873  PROXIES: TOTAL 461 MAXPE 19 MAXPATCH 6 RefineTorusLB MEM: 711.715 MB
LDB: Reverting to original mapping
LDB: ============== END OF LOAD BALANCING =============== 181.855
Info: useSync: 0 useProxySync: 0
LDB: =============== DONE WITH MIGRATION ================ 181.856
PRESSURE: 616000 -55.2081 -123.501 79.789 -123.503 17.0891 186.256 79.7883 186.257 -50.339
GPRESSURE: 616000 45.4134 -89.0792 51.4366 -156.918 31.71 139.572 79.7467 164.939 116.718
PRESSAVG: 616000 -12.0449 5.46437 11.9348 5.46438 2.61338 -9.83385 11.9348 -9.83385 18.1039
GPRESSAVG: 616000 -12.0413 5.22923 11.7049 6.25465 2.84338 -10.1554 11.23 -10.1598 17.6784
ENERGY:  616000      1168.4690      1850.2229      1749.2366        95.5260        -224351.4252     19718.4943         0.0000         0.0000     40812.1719        -158957.3045       309.5229   -199769.4764   -158913.9869       311.0405            -29.4860        64.6137    640597.3359         2.8908         2.8268

WRITING EXTENDED SYSTEM TO RESTART FILE AT STEP 616000
WRITING COORDINATES TO DCD FILE 1SDT_MK1_310_run1.dcd AT STEP 616000
WRITING COORDINATES TO RESTART FILE AT STEP 616000
FINISHED WRITING RESTART COORDINATES
WRITING VELOCITIES TO RESTART FILE AT STEP 616000
FINISHED WRITING RESTART VELOCITIES
PRESSURE: 617000 171.502 14.6409 -38.408 14.6404 34.944 28.2843 -38.4076 28.2849 22.7355
GPRESSURE: 617000 143.619 -87.7624 -6.17992 0.0377732 51.6262 -18.7395 -51.3406 25.9871 26.5013
PRESSAVG: 617000 -11.9977 0.155495 18.999 0.155493 -3.08092 17.0348 18.999 17.0349 21.9858
GPRESSAVG: 617000 -11.6501 -0.0151225 18.2687 -0.936675 -3.27151 17.2309 19.5991 17.3318 21.8731
ENERGY:  617000      1134.7915      1827.9506      1775.8825       101.8727        -224647.1912     19851.2489         0.0000         0.0000     41002.7923        -158952.6528       310.9686   -199955.4451   -158912.2975       310.4995             76.3938        73.9154    642392.6495         2.3024         2.3172

WRITING EXTENDED SYSTEM TO RESTART FILE AT STEP 617000
WRITING COORDINATES TO DCD FILE 1SDT_MK1_310_run1.dcd AT STEP 617000
WRITING COORDINATES TO RESTART FILE AT STEP 617000
FINISHED WRITING RESTART COORDINATES
WRITING VELOCITIES TO RESTART FILE AT STEP 617000
FINISHED WRITING RESTART VELOCITIES
LDB: ============= START OF LOAD BALANCING ============== 185.292
LDB: ============== END OF LOAD BALANCING =============== 185.292
Info: useSync: 0 useProxySync: 0
LDB: =============== DONE WITH MIGRATION ================ 185.292
LDB: ============= START OF LOAD BALANCING ============== 185.359
LDB: TIME 185.359 LOAD: AVG 0.028224 MAX 0.0494589  PROXIES: TOTAL 461 MAXPE 19 MAXPATCH 6 None MEM: 711.715 MB
LDB: TIME 185.359 LOAD: AVG 0.028224 MAX 0.0494589  PROXIES: TOTAL 461 MAXPE 19 MAXPATCH 6 RefineTorusLB MEM: 711.715 MB
LDB: TIME 185.359 LOAD: AVG 0.028224 MAX 0.0494589  PROXIES: TOTAL 461 MAXPE 19 MAXPATCH 6 RefineTorusLB MEM: 711.715 MB
LDB: Reverting to original mapping
LDB: ============== END OF LOAD BALANCING =============== 185.36
Info: useSync: 0 useProxySync: 0
LDB: =============== DONE WITH MIGRATION ================ 185.36
PRESSURE: 618000 -200.748 144.978 -9.88891 144.977 41.1847 29.5694 -9.88893 29.5686 105.25
GPRESSURE: 618000 -200.535 164.443 38.2478 85.4726 39.0742 48.6209 -18.4209 30.2941 193.154
PRESSAVG: 618000 -5.6174 -9.22201 -5.59554 -9.22205 21.3361 -3.21947 -5.59555 -3.21947 -12.0135
GPRESSAVG: 618000 -4.96447 -9.2483 -5.87593 -8.62709 21.037 -3.43967 -6.33497 -3.53174 -12.1515
ENERGY:  618000      1159.9738      1849.5953      1763.2400       110.3050        -224901.9994     19792.5379         0.0000         0.0000     40731.6366        -159494.7108       308.9121   -200226.3475   -159448.9913       310.8376            -18.1047        10.5643    641781.4973         1.2350         1.3070

WRITING EXTENDED SYSTEM TO RESTART FILE AT STEP 618000
WRITING COORDINATES TO DCD FILE 1SDT_MK1_310_run1.dcd AT STEP 618000
WRITING COORDINATES TO RESTART FILE AT STEP 618000
FINISHED WRITING RESTART COORDINATES
WRITING VELOCITIES TO RESTART FILE AT STEP 618000
FINISHED WRITING RESTART VELOCITIES
PRESSURE: 619000 78.1337 -45.5404 43.696 -45.5418 289.454 -96.2858 43.6971 -96.2849 130.25
GPRESSURE: 619000 136.076 -69.0544 96.9026 -44.3744 338.768 -96.614 16.0004 -40.5085 57.4856
PRESSAVG: 619000 23.4975 31.7865 18.7181 31.7865 -46.055 -12.8262 18.7181 -12.8263 8.67389
GPRESSAVG: 619000 23.0229 32.4361 19.8371 30.5759 -46.1993 -12.9905 18.5093 -12.225 9.2847
ENERGY:  619000      1169.3162      1848.1180      1807.6748        91.7862        -224965.8237     19911.5749         0.0000         0.0000     40867.8953        -159269.4583       309.9455   -200137.3536   -159224.4328       309.9454            165.9458       177.4431    640091.4254        -4.6279        -4.6306

WRITING EXTENDED SYSTEM TO RESTART FILE AT STEP 619000
WRITING COORDINATES TO DCD FILE 1SDT_MK1_310_run1.dcd AT STEP 619000
WRITING COORDINATES TO RESTART FILE AT STEP 619000
FINISHED WRITING RESTART COORDINATES
WRITING VELOCITIES TO RESTART FILE AT STEP 619000
FINISHED WRITING RESTART VELOCITIES
LDB: ============= START OF LOAD BALANCING ============== 188.266
LDB: ============== END OF LOAD BALANCING =============== 188.266
Info: useSync: 0 useProxySync: 0
LDB: =============== DONE WITH MIGRATION ================ 188.266
LDB: ============= START OF LOAD BALANCING ============== 188.333
LDB: TIME 188.334 LOAD: AVG 0.0282361 MAX 0.0499228  PROXIES: TOTAL 461 MAXPE 19 MAXPATCH 6 None MEM: 711.715 MB
LDB: TIME 188.334 LOAD: AVG 0.0282361 MAX 0.0499228  PROXIES: TOTAL 461 MAXPE 19 MAXPATCH 6 RefineTorusLB MEM: 711.715 MB
LDB: TIME 188.334 LOAD: AVG 0.0282361 MAX 0.0499228  PROXIES: TOTAL 461 MAXPE 19 MAXPATCH 6 RefineTorusLB MEM: 711.715 MB
LDB: ============== END OF LOAD BALANCING =============== 188.334
Info: useSync: 0 useProxySync: 0
LDB: =============== DONE WITH MIGRATION ================ 188.334
PRESSURE: 620000 -125.192 119.864 -159.724 119.867 39.2934 -31.8716 -159.725 -31.8716 -50.3487
GPRESSURE: 620000 -112.847 121.033 -183.778 172.718 65.3003 -51.5828 -100.016 -9.92498 34.8212
PRESSAVG: 620000 15.6197 -9.94887 -29.5734 -9.94889 4.31984 -1.30654 -29.5735 -1.30657 -29.0987
GPRESSAVG: 620000 15.4984 -10.2678 -29.5193 -9.61379 4.20795 -0.416438 -29.3142 -1.85686 -29.1802
TIMING: 620000  CPU: 183.906, 0.00153486/step  Wall: 185.841, 0.00154434/step, 1.2359 hours remaining, 711.714844 MB of memory in use.
ETITLE:      TS           BOND          ANGLE          DIHED          IMPRP               ELECT            VDW       BOUNDARY           MISC        KINETIC               TOTAL           TEMP      POTENTIAL         TOTAL3        TEMPAVG            PRESSURE      GPRESSURE         VOLUME       PRESSAVG      GPRESSAVG

ENERGY:  620000      1182.1402      1857.4882      1798.7498        99.5322        -224740.7140     19854.9253         0.0000         0.0000     40817.1360        -159130.7423       309.5606   -199947.8784   -159087.3083       309.9585            -45.4159        -4.2417    643041.1702        -3.0531        -3.1580

WRITING EXTENDED SYSTEM TO RESTART FILE AT STEP 620000
WRITING COORDINATES TO DCD FILE 1SDT_MK1_310_run1.dcd AT STEP 620000
WRITING COORDINATES TO RESTART FILE AT STEP 620000
FINISHED WRITING RESTART COORDINATES
WRITING VELOCITIES TO RESTART FILE AT STEP 620000
FINISHED WRITING RESTART VELOCITIES
PRESSURE: 621000 -52.7426 -16.9511 142.475 -16.9503 -150.236 56.7035 142.476 56.7028 -180.138
GPRESSURE: 621000 2.0032 66.5802 106.278 20.9363 -98.6792 17.8658 130.277 25.7093 -205.028
PRESSAVG: 621000 37.0285 17.6979 16.5214 17.6979 -24.1054 23.85 16.5214 23.85 -2.49001
GPRESSAVG: 621000 37.2112 17.3066 15.7063 18.1783 -23.4106 23.1956 17.0718 24.761 -2.80712
ENERGY:  621000      1132.6825      1871.2365      1762.0473       102.8825        -224371.3491     19378.1555         0.0000         0.0000     40858.2900        -159266.0548       309.8727   -200124.3448   -159226.0843       310.5054           -127.7054      -100.5681    642595.9127         3.4777         3.6645

WRITING EXTENDED SYSTEM TO RESTART FILE AT STEP 621000
WRITING COORDINATES TO DCD FILE 1SDT_MK1_310_run1.dcd AT STEP 621000
WRITING COORDINATES TO RESTART FILE AT STEP 621000
FINISHED WRITING RESTART COORDINATES
WRITING VELOCITIES TO RESTART FILE AT STEP 621000
FINISHED WRITING RESTART VELOCITIES
LDB: ============= START OF LOAD BALANCING ============== 191.651
LDB: ============== END OF LOAD BALANCING =============== 191.651
Info: useSync: 0 useProxySync: 0
LDB: =============== DONE WITH MIGRATION ================ 191.651
LDB: ============= START OF LOAD BALANCING ============== 191.719
LDB: TIME 191.719 LOAD: AVG 0.0280255 MAX 0.0499408  PROXIES: TOTAL 461 MAXPE 19 MAXPATCH 6 None MEM: 711.715 MB
LDB: TIME 191.719 LOAD: AVG 0.0280255 MAX 0.0499408  PROXIES: TOTAL 461 MAXPE 19 MAXPATCH 6 RefineTorusLB MEM: 711.715 MB
LDB: TIME 191.719 LOAD: AVG 0.0280255 MAX 0.0499408  PROXIES: TOTAL 461 MAXPE 19 MAXPATCH 6 RefineTorusLB MEM: 711.715 MB
LDB: ============== END OF LOAD BALANCING =============== 191.719
Info: useSync: 0 useProxySync: 0
LDB: =============== DONE WITH MIGRATION ================ 191.719
PRESSURE: 622000 -202.747 120.926 22.9433 120.925 43.0592 42.899 22.9427 42.8999 259.193
GPRESSURE: 622000 -100.412 141.693 -16.1612 23.0554 100.364 20.4079 -66.4992 -39.353 245.301
PRESSAVG: 622000 -29.1099 -14.1499 18.8286 -14.1499 21.5668 -11.1074 18.8286 -11.1075 -2.20727
GPRESSAVG: 622000 -29.1859 -13.7471 18.8761 -13.9566 21.0199 -11.1021 18.7615 -11.982 -2.07646
ENERGY:  622000      1182.9634      1792.3396      1787.6753       103.7990        -225145.2134     19988.1695         0.0000         0.0000     40984.6935        -159305.5730       310.8313   -200290.2666   -159263.3972       309.7393             33.1683        81.7510    641204.1928        -3.2501        -3.4142

WRITING EXTENDED SYSTEM TO RESTART FILE AT STEP 622000
WRITING COORDINATES TO DCD FILE 1SDT_MK1_310_run1.dcd AT STEP 622000
WRITING COORDINATES TO RESTART FILE AT STEP 622000
FINISHED WRITING RESTART COORDINATES
WRITING VELOCITIES TO RESTART FILE AT STEP 622000
FINISHED WRITING RESTART VELOCITIES
PRESSURE: 623000 192.971 91.4203 -6.26396 91.4197 -48.5772 -79.343 -6.26439 -79.3423 -87.8875
GPRESSURE: 623000 171.474 30.1616 85.3596 63.3751 76.1847 -115.312 -33.8975 4.08566 41.2875
PRESSAVG: 623000 -34.7729 5.25991 -18.7555 5.25991 34.204 -11.3877 -18.7555 -11.3877 -16.7191
GPRESSAVG: 623000 -35.0788 5.18733 -17.8989 4.20239 34.0879 -10.9039 -18.5738 -11.3899 -16.2223
ENERGY:  623000      1135.0792      1881.3891      1798.1466       107.3490        -224917.9624     19773.3540         0.0000         0.0000     40905.0575        -159317.5870       310.2274   -200222.6445   -159274.1632       309.9130             18.8353        96.3155    641620.6563        -5.7627        -5.7378

WRITING EXTENDED SYSTEM TO RESTART FILE AT STEP 623000
WRITING COORDINATES TO DCD FILE 1SDT_MK1_310_run1.dcd AT STEP 623000
WRITING COORDINATES TO RESTART FILE AT STEP 623000
FINISHED WRITING RESTART COORDINATES
WRITING VELOCITIES TO RESTART FILE AT STEP 623000
FINISHED WRITING RESTART VELOCITIES
LDB: ============= START OF LOAD BALANCING ============== 195.833
LDB: ============== END OF LOAD BALANCING =============== 195.833
Info: useSync: 0 useProxySync: 0
LDB: =============== DONE WITH MIGRATION ================ 195.833
LDB: ============= START OF LOAD BALANCING ============== 195.9
LDB: TIME 195.9 LOAD: AVG 0.0279682 MAX 0.0494624  PROXIES: TOTAL 461 MAXPE 19 MAXPATCH 6 None MEM: 711.715 MB
LDB: TIME 195.9 LOAD: AVG 0.0279682 MAX 0.0494624  PROXIES: TOTAL 461 MAXPE 19 MAXPATCH 6 RefineTorusLB MEM: 711.715 MB
LDB: TIME 195.9 LOAD: AVG 0.0279682 MAX 0.0494624  PROXIES: TOTAL 461 MAXPE 19 MAXPATCH 6 RefineTorusLB MEM: 711.715 MB
LDB: ============== END OF LOAD BALANCING =============== 195.9
Info: useSync: 0 useProxySync: 0
LDB: =============== DONE WITH MIGRATION ================ 195.9
PRESSURE: 624000 -179.255 -90.3899 61.1546 -90.3888 35.3389 47.7208 61.1541 47.7202 -214.858
GPRESSURE: 624000 -103.283 89.2479 15.2307 -86.0572 59.889 33.6213 102.774 40.0828 -194.929
PRESSAVG: 624000 10.4119 8.43868 11.7796 8.43869 17.9501 40.9418 11.7796 40.9418 -24.3166
GPRESSAVG: 624000 10.7246 9.0964 11.1001 8.89354 17.7548 40.7883 12.3083 41.2761 -24.9049
ENERGY:  624000      1136.6163      1798.5665      1769.5223       106.0213        -224282.9495     19431.4301         0.0000         0.0000     40720.4057        -159320.3872       308.8270   -200040.7930   -159283.4304       310.1851           -119.5914       -79.4410    642616.5511         1.3485         1.1915

WRITING EXTENDED SYSTEM TO RESTART FILE AT STEP 624000
WRITING COORDINATES TO DCD FILE 1SDT_MK1_310_run1.dcd AT STEP 624000
WRITING COORDINATES TO RESTART FILE AT STEP 624000
FINISHED WRITING RESTART COORDINATES
WRITING VELOCITIES TO RESTART FILE AT STEP 624000
FINISHED WRITING RESTART VELOCITIES
WRITING COORDINATES TO DCD FILE 1SDT_MK1_310_run1.dcd AT STEP 625000
WRITING COORDINATES TO RESTART FILE AT STEP 625000
FINISHED WRITING RESTART COORDINATES
WRITING VELOCITIES TO RESTART FILE AT STEP 625000
FINISHED WRITING RESTART VELOCITIES
PRESSURE: 625000 -212.066 96.9788 -7.07545 96.9778 31.496 82.375 -7.07424 82.3755 -103.497
GPRESSURE: 625000 -128.38 -12.0331 -29.5817 77.7564 -15.8153 57.9868 70.5251 30.421 -135.052
PRESSAVG: 625000 -4.09547 28.365 -2.73011 28.365 -36.742 -28.7964 -2.73016 -28.7963 29.7288
GPRESSAVG: 625000 -4.45248 27.3991 -2.54765 29.5099 -36.7502 -29.5341 -3.57512 -29.5616 29.8652
ENERGY:  625000      1152.6164      1790.2852      1769.4121       109.4956        -224830.2980     19627.3035         0.0000         0.0000     40961.9418        -159419.2435       310.6588   -200381.1853   -159384.6018       309.5731            -94.6888       -93.0824    642086.6166        -3.7029        -3.7792

WRITING EXTENDED SYSTEM TO RESTART FILE AT STEP 625000
LDB: ============= START OF LOAD BALANCING ============== 198.898
LDB: ============== END OF LOAD BALANCING =============== 198.901
Info: useSync: 0 useProxySync: 0
LDB: =============== DONE WITH MIGRATION ================ 198.913
LDB: ============= START OF LOAD BALANCING ============== 199.115
LDB: TIME 199.115 LOAD: AVG 0.0282151 MAX 0.0523905  PROXIES: TOTAL 461 MAXPE 19 MAXPATCH 6 None MEM: 711.715 MB
LDB: TIME 199.115 LOAD: AVG 0.0282151 MAX 0.0523905  PROXIES: TOTAL 461 MAXPE 19 MAXPATCH 6 RefineTorusLB MEM: 711.715 MB
LDB: TIME 199.115 LOAD: AVG 0.0282151 MAX 0.0523905  PROXIES: TOTAL 461 MAXPE 19 MAXPATCH 6 RefineTorusLB MEM: 711.715 MB
LDB: ============== END OF LOAD BALANCING =============== 199.115
Info: useSync: 0 useProxySync: 0
LDB: =============== DONE WITH MIGRATION ================ 199.115
PRESSURE: 626000 -77.0872 52.9171 102.469 52.9163 -58.9925 -64.3531 102.47 -64.3528 -195.58
GPRESSURE: 626000 -74.6703 64.9095 125.203 24.1827 -1.92916 -10.9068 90.5609 -92.8423 -125.885
PRESSAVG: 626000 22.2633 10.7795 1.16561 10.7795 0.658131 5.60549 1.16558 5.6055 -27.0091
GPRESSAVG: 626000 22.2313 11.5871 1.21943 10.0742 0.460321 5.52261 2.17432 6.08692 -26.6656
ENERGY:  626000      1150.2608      1810.8791      1777.8202        91.4032        -225096.2195     19652.3353         0.0000         0.0000     40661.2104        -159952.3105       308.3780   -200613.5209   -159909.4301       308.8963           -110.5533       -67.4949    640387.3233        -1.3625        -1.3247

WRITING EXTENDED SYSTEM TO RESTART FILE AT STEP 626000
WRITING COORDINATES TO DCD FILE 1SDT_MK1_310_run1.dcd AT STEP 626000
WRITING COORDINATES TO RESTART FILE AT STEP 626000
FINISHED WRITING RESTART COORDINATES
WRITING VELOCITIES TO RESTART FILE AT STEP 626000
FINISHED WRITING RESTART VELOCITIES
PRESSURE: 627000 -209.667 51.187 -98.8529 51.1866 162.43 71.1575 -98.8544 71.1559 -9.98785
GPRESSURE: 627000 -155.419 61.5158 -61.5374 -51.8165 164.845 29.7165 -31.29 2.60478 -20.8677
PRESSAVG: 627000 -4.35828 1.60282 12.613 1.60276 15.1538 -0.693236 12.613 -0.693209 -15.7873
GPRESSAVG: 627000 -3.72904 1.34286 13.1606 1.50954 15.4327 -0.58297 11.3809 -0.646122 -16.7256
ENERGY:  627000      1163.7194      1805.5887      1772.4572        93.3787        -225148.3960     19806.3251         0.0000         0.0000     40756.1954        -159750.7315       309.0984   -200506.9270   -159714.2104       308.4288            -19.0747        -3.8138    640426.4855        -1.6639        -1.6740

WRITING EXTENDED SYSTEM TO RESTART FILE AT STEP 627000
WRITING COORDINATES TO DCD FILE 1SDT_MK1_310_run1.dcd AT STEP 627000
WRITING COORDINATES TO RESTART FILE AT STEP 627000
FINISHED WRITING RESTART COORDINATES
WRITING VELOCITIES TO RESTART FILE AT STEP 627000
FINISHED WRITING RESTART VELOCITIES
LDB: ============= START OF LOAD BALANCING ============== 201.933
LDB: ============== END OF LOAD BALANCING =============== 201.933
Info: useSync: 0 useProxySync: 0
LDB: =============== DONE WITH MIGRATION ================ 201.933
LDB: ============= START OF LOAD BALANCING ============== 201.998
LDB: TIME 201.998 LOAD: AVG 0.027811 MAX 0.0394523  PROXIES: TOTAL 461 MAXPE 19 MAXPATCH 6 None MEM: 711.715 MB
LDB: TIME 201.999 LOAD: AVG 0.027811 MAX 0.0394523  PROXIES: TOTAL 461 MAXPE 19 MAXPATCH 6 RefineTorusLB MEM: 711.715 MB
LDB: TIME 201.999 LOAD: AVG 0.027811 MAX 0.0394523  PROXIES: TOTAL 461 MAXPE 19 MAXPATCH 6 RefineTorusLB MEM: 711.715 MB
LDB: ============== END OF LOAD BALANCING =============== 201.999
Info: useSync: 0 useProxySync: 0
LDB: =============== DONE WITH MIGRATION ================ 201.999
PRESSURE: 628000 -150.248 -30.3517 127.466 -30.352 -64.0198 -9.57735 127.466 -9.57724 -162.984
GPRESSURE: 628000 -182.78 -32.3128 85.2094 -84.0194 -43.6936 -78.897 112.621 29.7015 -99.664
PRESSAVG: 628000 -8.79332 13.2685 -15.0467 13.2685 38.4757 -7.5707 -15.0467 -7.57064 -17.5482
GPRESSAVG: 628000 -9.26479 13.6135 -15.5962 13.1258 38.4733 -7.06745 -14.9656 -8.22466 -16.9431
ENERGY:  628000      1174.0073      1821.5021      1782.5152        89.4607        -224596.1619     19418.1559         0.0000         0.0000     40822.9056        -159487.6152       309.6043   -200310.5208   -159448.6321       309.3070           -125.7505      -108.7125    641027.2046         4.0447         4.0885

WRITING EXTENDED SYSTEM TO RESTART FILE AT STEP 628000
WRITING COORDINATES TO DCD FILE 1SDT_MK1_310_run1.dcd AT STEP 628000
WRITING COORDINATES TO RESTART FILE AT STEP 628000
FINISHED WRITING RESTART COORDINATES
WRITING VELOCITIES TO RESTART FILE AT STEP 628000
FINISHED WRITING RESTART VELOCITIES
PRESSURE: 629000 -213.682 -51.5804 -29.8257 -51.5787 -213.563 -2.56211 -29.8261 -2.56254 -99.1633
GPRESSURE: 629000 -84.2901 -15.8252 21.2135 43.6395 -167.057 -39.1192 -79.3153 13.3326 -111.581
PRESSAVG: 629000 53.1842 3.68301 -33.7546 3.68301 -34.7608 -1.78933 -33.7546 -1.78931 -12.2613
GPRESSAVG: 629000 53.7101 3.21067 -33.7069 3.76907 -35.3216 -2.06192 -33.9959 -1.35767 -11.6357
ENERGY:  629000      1173.2034      1851.8998      1777.4303       108.0581        -224432.3465     19429.4851         0.0000         0.0000     40546.2873        -159545.9825       307.5064   -200092.2698   -159511.7145       309.1609           -175.4695      -120.9760    640138.4684         2.0540         2.2510

WRITING EXTENDED SYSTEM TO RESTART FILE AT STEP 629000
WRITING COORDINATES TO DCD FILE 1SDT_MK1_310_run1.dcd AT STEP 629000
WRITING COORDINATES TO RESTART FILE AT STEP 629000
FINISHED WRITING RESTART COORDINATES
WRITING VELOCITIES TO RESTART FILE AT STEP 629000
FINISHED WRITING RESTART VELOCITIES
LDB: ============= START OF LOAD BALANCING ============== 204.568
LDB: ============== END OF LOAD BALANCING =============== 204.568
Info: useSync: 0 useProxySync: 0
LDB: =============== DONE WITH MIGRATION ================ 204.568
LDB: ============= START OF LOAD BALANCING ============== 204.633
LDB: TIME 204.634 LOAD: AVG 0.0279966 MAX 0.0391339  PROXIES: TOTAL 461 MAXPE 19 MAXPATCH 6 None MEM: 711.715 MB
LDB: TIME 204.634 LOAD: AVG 0.0279966 MAX 0.0391339  PROXIES: TOTAL 461 MAXPE 19 MAXPATCH 6 RefineTorusLB MEM: 711.715 MB
LDB: TIME 204.634 LOAD: AVG 0.0279966 MAX 0.0391339  PROXIES: TOTAL 461 MAXPE 19 MAXPATCH 6 RefineTorusLB MEM: 711.715 MB
LDB: Reverting to original mapping
LDB: ============== END OF LOAD BALANCING =============== 204.634
Info: useSync: 0 useProxySync: 0
LDB: =============== DONE WITH MIGRATION ================ 204.634
PRESSURE: 630000 -142.376 22.8998 5.55391 22.8991 88.4978 -21.3962 5.5524 -21.3968 -45.8923
GPRESSURE: 630000 -93.0464 20.1544 62.2758 80.1914 86.4953 -30.7474 -8.17997 -26.8356 -28.3847
PRESSAVG: 630000 36.067 6.25433 11.1884 6.25432 -5.19237 -51.5286 11.1884 -51.5286 -17.8605
GPRESSAVG: 630000 35.8309 6.32 11.3769 6.9947 -4.82519 -50.9478 11.5738 -51.8551 -18.1907
TIMING: 630000  CPU: 200.336, 0.00164295/step  Wall: 202.436, 0.00165954/step, 1.32348 hours remaining, 711.714844 MB of memory in use.
ETITLE:      TS           BOND          ANGLE          DIHED          IMPRP               ELECT            VDW       BOUNDARY           MISC        KINETIC               TOTAL           TEMP      POTENTIAL         TOTAL3        TEMPAVG            PRESSURE      GPRESSURE         VOLUME       PRESSAVG      GPRESSAVG

ENERGY:  630000      1139.0725      1831.4067      1766.7615       111.3359        -225148.6090     19692.9989         0.0000         0.0000     40932.5764        -159674.4570       310.4361   -200607.0334   -159631.2953       309.2220            -33.2568       -11.6453    640937.4620         4.3380         4.2717

WRITING EXTENDED SYSTEM TO RESTART FILE AT STEP 630000
WRITING COORDINATES TO DCD FILE 1SDT_MK1_310_run1.dcd AT STEP 630000
WRITING COORDINATES TO RESTART FILE AT STEP 630000
FINISHED WRITING RESTART COORDINATES
WRITING VELOCITIES TO RESTART FILE AT STEP 630000
FINISHED WRITING RESTART VELOCITIES
PRESSURE: 631000 -66.4382 18.5794 138.152 18.5793 -217.145 159.04 138.151 159.037 64.923
GPRESSURE: 631000 -2.24246 -55.2879 156.016 -22.66 -147.891 121.344 126.777 204.151 2.36
PRESSAVG: 631000 -11.1942 18.0514 15.1297 18.0515 -4.20989 -48.9568 15.1297 -48.9568 24.7434
GPRESSAVG: 631000 -11.6352 17.4449 14.9306 17.6503 -3.71301 -50.1048 14.1982 -48.1492 24.9515
ENERGY:  631000      1176.0054      1811.3191      1758.3131       110.8959        -224581.6186     19571.3106         0.0000         0.0000     40544.7930        -159608.9816       307.4951   -200153.7746   -159572.6435       308.8185            -72.8866       -49.2579    641152.9349         3.1131         3.2011

WRITING EXTENDED SYSTEM TO RESTART FILE AT STEP 631000
WRITING COORDINATES TO DCD FILE 1SDT_MK1_310_run1.dcd AT STEP 631000
WRITING COORDINATES TO RESTART FILE AT STEP 631000
FINISHED WRITING RESTART COORDINATES
WRITING VELOCITIES TO RESTART FILE AT STEP 631000
FINISHED WRITING RESTART VELOCITIES
LDB: ============= START OF LOAD BALANCING ============== 208.237
LDB: ============== END OF LOAD BALANCING =============== 208.237
Info: useSync: 0 useProxySync: 0
LDB: =============== DONE WITH MIGRATION ================ 208.237
LDB: ============= START OF LOAD BALANCING ============== 208.303
LDB: TIME 208.303 LOAD: AVG 0.0280133 MAX 0.0400854  PROXIES: TOTAL 461 MAXPE 19 MAXPATCH 6 None MEM: 711.715 MB
LDB: TIME 208.303 LOAD: AVG 0.0280133 MAX 0.0400854  PROXIES: TOTAL 461 MAXPE 19 MAXPATCH 6 RefineTorusLB MEM: 711.715 MB
LDB: TIME 208.303 LOAD: AVG 0.0280133 MAX 0.0400854  PROXIES: TOTAL 461 MAXPE 19 MAXPATCH 6 RefineTorusLB MEM: 711.715 MB
LDB: ============== END OF LOAD BALANCING =============== 208.303
Info: useSync: 0 useProxySync: 0
LDB: =============== DONE WITH MIGRATION ================ 208.303
PRESSURE: 632000 54.846 -161.156 -144.217 -161.157 219.061 37.1959 -144.217 37.1969 -102.368
GPRESSURE: 632000 60.2661 -123.151 -179.529 -185.853 115.04 -5.46543 -121.341 117.358 -44.9025
PRESSAVG: 632000 46.731 -7.06702 -37.5386 -7.06702 -31.6836 35.6856 -37.5386 35.6857 -0.815872
GPRESSAVG: 632000 47.6376 -7.32527 -37.942 -6.92312 -32.5062 36.5563 -36.7868 36.1437 -0.924051
ENERGY:  632000      1120.0885      1876.9392      1803.3501       107.0811        -224901.8758     19850.6693         0.0000         0.0000     40777.9139        -159365.8337       309.2631   -200143.7476   -159322.8192       309.4686             57.1796        43.4678    643424.5677         4.7438         4.7358

WRITING EXTENDED SYSTEM TO RESTART FILE AT STEP 632000
WRITING COORDINATES TO DCD FILE 1SDT_MK1_310_run1.dcd AT STEP 632000
WRITING COORDINATES TO RESTART FILE AT STEP 632000
FINISHED WRITING RESTART COORDINATES
WRITING VELOCITIES TO RESTART FILE AT STEP 632000
FINISHED WRITING RESTART VELOCITIES
WRITING COORDINATES TO DCD FILE 1SDT_MK1_310_run1.dcd AT STEP 633000
WRITING COORDINATES TO RESTART FILE AT STEP 633000
FINISHED WRITING RESTART COORDINATES
WRITING VELOCITIES TO RESTART FILE AT STEP 633000
FINISHED WRITING RESTART VELOCITIES
PRESSURE: 633000 74.1352 -172.107 -203.557 -172.107 37.8134 51.3032 -203.557 51.3035 89.2296
GPRESSURE: 633000 106.563 -81.0279 -185.82 -147.147 -10.4138 46.9833 -173.442 49.0224 80.378
PRESSAVG: 633000 -5.55084 4.72082 -4.13187 4.72079 5.25809 4.53326 -4.13186 4.53328 1.08338
GPRESSAVG: 633000 -6.14693 5.05514 -3.56843 4.63123 5.63234 4.47782 -4.56114 3.18646 1.20762
ENERGY:  633000      1179.4751      1786.3519      1770.8533       100.7081        -224827.7168     19956.0616         0.0000         0.0000     40700.1046        -159334.1623       308.6730   -200034.2669   -159292.1413       309.6078             67.0594        58.8425    643015.3884         0.2635         0.2310

WRITING EXTENDED SYSTEM TO RESTART FILE AT STEP 633000
LDB: ============= START OF LOAD BALANCING ============== 211.729
LDB: ============== END OF LOAD BALANCING =============== 211.729
Info: useSync: 0 useProxySync: 0
LDB: =============== DONE WITH MIGRATION ================ 211.73
LDB: ============= START OF LOAD BALANCING ============== 211.797
LDB: TIME 211.797 LOAD: AVG 0.0283357 MAX 0.0504304  PROXIES: TOTAL 461 MAXPE 19 MAXPATCH 6 None MEM: 711.715 MB
LDB: TIME 211.797 LOAD: AVG 0.0283357 MAX 0.0504304  PROXIES: TOTAL 461 MAXPE 19 MAXPATCH 6 RefineTorusLB MEM: 711.715 MB
LDB: TIME 211.797 LOAD: AVG 0.0283357 MAX 0.0504304  PROXIES: TOTAL 461 MAXPE 19 MAXPATCH 6 RefineTorusLB MEM: 711.715 MB
LDB: Reverting to original mapping
LDB: ============== END OF LOAD BALANCING =============== 211.797
Info: useSync: 0 useProxySync: 0
LDB: =============== DONE WITH MIGRATION ================ 211.797
PRESSURE: 634000 -80.0276 -130.291 30.3957 -130.29 68.1268 53.3942 30.3957 53.3938 -249.464
GPRESSURE: 634000 -39.2693 -167.72 75.4994 -98.654 114.374 24.7976 147.639 -6.56353 -148.53
PRESSAVG: 634000 36.7735 -14.334 48.4661 -14.334 -5.44531 -25.5396 48.4661 -25.5396 -29.3708
GPRESSAVG: 634000 37.2098 -13.9091 48.4955 -14.083 -5.77209 -25.5403 48.5506 -24.5309 -29.5566
ENERGY:  634000      1168.8717      1864.7188      1783.5067        93.3258        -224697.3854     19597.0529         0.0000         0.0000     40940.9951        -159248.9145       310.4999   -200189.9095   -159204.4513       309.6584            -87.1215       -24.4751    639602.8580         0.6525         0.6270

WRITING EXTENDED SYSTEM TO RESTART FILE AT STEP 634000
WRITING COORDINATES TO DCD FILE 1SDT_MK1_310_run1.dcd AT STEP 634000
WRITING COORDINATES TO RESTART FILE AT STEP 634000
FINISHED WRITING RESTART COORDINATES
WRITING VELOCITIES TO RESTART FILE AT STEP 634000
FINISHED WRITING RESTART VELOCITIES
WRITING COORDINATES TO DCD FILE 1SDT_MK1_310_run1.dcd AT STEP 635000
WRITING COORDINATES TO RESTART FILE AT STEP 635000
FINISHED WRITING RESTART COORDINATES
WRITING VELOCITIES TO RESTART FILE AT STEP 635000
FINISHED WRITING RESTART VELOCITIES
PRESSURE: 635000 374.95 42.1098 -8.57114 42.1089 60.3994 -85.4094 -8.57108 -85.4087 34.3887
GPRESSURE: 635000 279.463 57.7704 -17.9411 93.5911 138.159 -111.127 -1.66288 -151.551 76.6457
PRESSAVG: 635000 -22.4213 21.1305 10.5376 21.1304 13.6663 -5.95637 10.5376 -5.95637 20.6739
GPRESSAVG: 635000 -22.5627 22.1533 9.91945 20.6206 13.4626 -6.28674 11.144 -6.32991 20.8715
ENERGY:  635000      1171.1661      1837.4319      1811.0251        95.3319        -225376.3468     20015.2786         0.0000         0.0000     41013.7429        -159432.3703       311.0516   -200446.1133   -159388.1416       309.4369            156.5795       164.7559    640789.3126         3.9730         3.9238

WRITING EXTENDED SYSTEM TO RESTART FILE AT STEP 635000
LDB: ============= START OF LOAD BALANCING ============== 214.807
LDB: ============== END OF LOAD BALANCING =============== 214.807
Info: useSync: 0 useProxySync: 0
LDB: =============== DONE WITH MIGRATION ================ 214.807
LDB: ============= START OF LOAD BALANCING ============== 214.872
LDB: TIME 214.872 LOAD: AVG 0.0275798 MAX 0.0482958  PROXIES: TOTAL 461 MAXPE 19 MAXPATCH 6 None MEM: 711.715 MB
LDB: TIME 214.873 LOAD: AVG 0.0275798 MAX 0.0482958  PROXIES: TOTAL 461 MAXPE 19 MAXPATCH 6 RefineTorusLB MEM: 711.715 MB
LDB: TIME 214.873 LOAD: AVG 0.0275798 MAX 0.0482958  PROXIES: TOTAL 461 MAXPE 19 MAXPATCH 6 RefineTorusLB MEM: 711.715 MB
LDB: ============== END OF LOAD BALANCING =============== 214.873
Info: useSync: 0 useProxySync: 0
LDB: =============== DONE WITH MIGRATION ================ 214.873
PRESSURE: 636000 -141.569 67.7901 50.8731 67.7905 75.0769 -2.25606 50.8729 -2.25737 -0.242935
GPRESSURE: 636000 -119.355 105.158 3.49438 94.7462 127.707 -23.8766 60.8015 -36.7318 14.5281
PRESSAVG: 636000 -18.8768 27.9271 27.3979 27.9271 9.33924 -31.0298 27.398 -31.0298 0.935161
GPRESSAVG: 636000 -19.4957 27.1755 27.4446 27.9207 10.0199 -30.5758 26.494 -31.689 1.18543
ENERGY:  636000      1124.3707      1811.7383      1810.9263       108.0869        -224496.7927     19465.0853         0.0000         0.0000     41048.1044        -159128.4808       311.3122   -200176.5852   -159084.4443       309.9268            -22.2450         7.6269    640651.5415        -2.8675        -2.7635

WRITING EXTENDED SYSTEM TO RESTART FILE AT STEP 636000
WRITING COORDINATES TO DCD FILE 1SDT_MK1_310_run1.dcd AT STEP 636000
WRITING COORDINATES TO RESTART FILE AT STEP 636000
FINISHED WRITING RESTART COORDINATES
WRITING VELOCITIES TO RESTART FILE AT STEP 636000
FINISHED WRITING RESTART VELOCITIES
PRESSURE: 637000 -177.307 -66.8271 103.326 -66.8274 -296.601 77.6091 103.326 77.6093 -320.327
GPRESSURE: 637000 -179.951 -79.9857 72.4862 -61.4648 -195.265 91.4774 116.181 -159.819 -199.857
PRESSAVG: 637000 2.89186 4.8523 11.8892 4.85231 -18.9265 -25.2857 11.8892 -25.2857 26.6126
GPRESSAVG: 637000 3.05798 4.45223 11.9034 5.47341 -19.0233 -24.314 12.3857 -25.7053 26.2007
ENERGY:  637000      1171.3222      1792.5644      1791.2511       104.1401        -224464.3660     19417.8513         0.0000         0.0000     40801.2375        -159385.9994       309.4400   -200187.2369   -159343.7048       310.0644           -264.7452      -191.6912    642303.5142         3.5260         3.4118

WRITING EXTENDED SYSTEM TO RESTART FILE AT STEP 637000
WRITING COORDINATES TO DCD FILE 1SDT_MK1_310_run1.dcd AT STEP 637000
WRITING COORDINATES TO RESTART FILE AT STEP 637000
FINISHED WRITING RESTART COORDINATES
WRITING VELOCITIES TO RESTART FILE AT STEP 637000
FINISHED WRITING RESTART VELOCITIES
LDB: ============= START OF LOAD BALANCING ============== 217.849
LDB: ============== END OF LOAD BALANCING =============== 217.849
Info: useSync: 0 useProxySync: 0
LDB: =============== DONE WITH MIGRATION ================ 217.849
LDB: ============= START OF LOAD BALANCING ============== 217.915
LDB: TIME 217.915 LOAD: AVG 0.0281306 MAX 0.0395057  PROXIES: TOTAL 461 MAXPE 19 MAXPATCH 6 None MEM: 711.715 MB
LDB: TIME 217.915 LOAD: AVG 0.0281306 MAX 0.0395057  PROXIES: TOTAL 461 MAXPE 19 MAXPATCH 6 RefineTorusLB MEM: 711.715 MB
LDB: TIME 217.915 LOAD: AVG 0.0281306 MAX 0.0395057  PROXIES: TOTAL 461 MAXPE 19 MAXPATCH 6 RefineTorusLB MEM: 711.715 MB
LDB: ============== END OF LOAD BALANCING =============== 217.915
Info: useSync: 0 useProxySync: 0
LDB: =============== DONE WITH MIGRATION ================ 217.915
PRESSURE: 638000 -346.13 -96.506 49.938 -96.5062 -175.574 36.5405 49.9381 36.5396 -212.964
GPRESSURE: 638000 -280.416 -42.8161 2.04918 -109.128 -52.6591 -35.9158 18.4836 -40.9442 -132.791
PRESSAVG: 638000 -12.1984 -26.917 37.8528 -26.917 -6.68821 13.6238 37.8529 13.6238 9.54536
GPRESSAVG: 638000 -11.7707 -26.2862 37.4709 -26.7683 -7.10298 11.837 38.6353 14.5271 9.406
ENERGY:  638000      1177.8683      1856.9603      1778.8161       108.6869        -225130.9483     19697.5952         0.0000         0.0000     40759.7845        -159751.2371       309.1256   -200511.0216   -159707.6036       309.3433           -244.8893      -155.2886    642215.1003        -3.1137        -3.1559

WRITING EXTENDED SYSTEM TO RESTART FILE AT STEP 638000
WRITING COORDINATES TO DCD FILE 1SDT_MK1_310_run1.dcd AT STEP 638000
WRITING COORDINATES TO RESTART FILE AT STEP 638000
FINISHED WRITING RESTART COORDINATES
WRITING VELOCITIES TO RESTART FILE AT STEP 638000
FINISHED WRITING RESTART VELOCITIES
PRESSURE: 639000 -80.1218 65.741 -42.5568 65.7427 273.432 -54.8654 -42.556 -54.8662 85.3588
GPRESSURE: 639000 -33.953 79.1789 -42.869 60.8004 201.374 -79.0399 61.9726 -80.9052 18.0677
PRESSAVG: 639000 11.2958 -46.4826 9.58002 -46.4826 45.6465 -8.15091 9.58001 -8.15093 -49.5925
GPRESSAVG: 639000 10.8604 -46.1964 10.6403 -47.3916 45.9768 -7.45534 8.49583 -8.1914 -49.1789
ENERGY:  639000      1174.4254      1843.1952      1779.6044        93.8682        -224904.6739     19717.4578         0.0000         0.0000     40824.4260        -159471.6968       309.6158   -200296.1228   -159436.4253       309.3624             92.8895        61.8294    639609.2023         2.4499         2.5528

WRITING EXTENDED SYSTEM TO RESTART FILE AT STEP 639000
WRITING COORDINATES TO DCD FILE 1SDT_MK1_310_run1.dcd AT STEP 639000
WRITING COORDINATES TO RESTART FILE AT STEP 639000
FINISHED WRITING RESTART COORDINATES
WRITING VELOCITIES TO RESTART FILE AT STEP 639000
FINISHED WRITING RESTART VELOCITIES
LDB: ============= START OF LOAD BALANCING ============== 220.509
LDB: ============== END OF LOAD BALANCING =============== 220.509
Info: useSync: 0 useProxySync: 0
LDB: =============== DONE WITH MIGRATION ================ 220.509
LDB: ============= START OF LOAD BALANCING ============== 220.573
LDB: TIME 220.573 LOAD: AVG 0.0283236 MAX 0.0359683  PROXIES: TOTAL 461 MAXPE 19 MAXPATCH 6 None MEM: 711.965 MB
LDB: TIME 220.573 LOAD: AVG 0.0283236 MAX 0.0359683  PROXIES: TOTAL 461 MAXPE 19 MAXPATCH 6 RefineTorusLB MEM: 711.965 MB
LDB: TIME 220.573 LOAD: AVG 0.0283236 MAX 0.0359683  PROXIES: TOTAL 461 MAXPE 19 MAXPATCH 6 RefineTorusLB MEM: 711.965 MB
LDB: ============== END OF LOAD BALANCING =============== 220.573
Info: useSync: 0 useProxySync: 0
LDB: =============== DONE WITH MIGRATION ================ 220.573
PRESSURE: 640000 -131.662 -19.4422 -138.892 -19.4429 -16.9071 -65.7208 -138.893 -65.7207 76.5956
GPRESSURE: 640000 -52.8844 -67.3723 -94.2186 72.6654 44.911 -105.565 -71.976 -86.9346 81.7438
PRESSAVG: 640000 -26.6568 -12.4099 -47.638 -12.4099 53.9426 -16.5507 -47.638 -16.5507 -12.245
GPRESSAVG: 640000 -26.5904 -12.7635 -47.9569 -12.6411 53.7948 -16.6552 -47.2148 -16.5222 -12.664
TIMING: 640000  CPU: 215.838, 0.00155019/step  Wall: 217.97, 0.00155337/step, 1.2345 hours remaining, 711.964844 MB of memory in use.
ETITLE:      TS           BOND          ANGLE          DIHED          IMPRP               ELECT            VDW       BOUNDARY           MISC        KINETIC               TOTAL           TEMP      POTENTIAL         TOTAL3        TEMPAVG            PRESSURE      GPRESSURE         VOLUME       PRESSAVG      GPRESSAVG

ENERGY:  640000      1134.9982      1878.2529      1776.0118       102.5075        -224652.0710     19758.3689         0.0000         0.0000     40609.1309        -159392.8010       307.9830   -200001.9319   -159348.4958       309.8704            -23.9912        24.5901    643303.4047         5.0136         4.8468

WRITING EXTENDED SYSTEM TO RESTART FILE AT STEP 640000
WRITING COORDINATES TO DCD FILE 1SDT_MK1_310_run1.dcd AT STEP 640000
WRITING COORDINATES TO RESTART FILE AT STEP 640000
FINISHED WRITING RESTART COORDINATES
WRITING VELOCITIES TO RESTART FILE AT STEP 640000
FINISHED WRITING RESTART VELOCITIES
PRESSURE: 641000 20.8264 -36.5628 -7.04295 -36.5626 -68.318 151.245 -7.04188 151.247 -141.771
GPRESSURE: 641000 53.0154 -72.2993 43.687 20.0631 -137.402 112.449 45.5215 173.604 -127.642
PRESSAVG: 641000 14.8876 -5.2713 -40.3148 -5.27136 -43.3616 -9.37745 -40.3148 -9.37743 5.59105
GPRESSAVG: 641000 14.8781 -5.3069 -40.0785 -5.61656 -43.5323 -9.45525 -40.7691 -8.63757 6.36295
ENERGY:  641000      1135.0385      1823.8887      1780.2101       113.0969        -224221.3613     19480.3394         0.0000         0.0000     40869.6790        -159019.1085       309.9591   -199888.7876   -158973.3832       309.4296            -63.0874       -70.6762    644388.4938        -7.6277        -7.4304

WRITING EXTENDED SYSTEM TO RESTART FILE AT STEP 641000
WRITING COORDINATES TO DCD FILE 1SDT_MK1_310_run1.dcd AT STEP 641000
WRITING COORDINATES TO RESTART FILE AT STEP 641000
FINISHED WRITING RESTART COORDINATES
WRITING VELOCITIES TO RESTART FILE AT STEP 641000
FINISHED WRITING RESTART VELOCITIES
LDB: ============= START OF LOAD BALANCING ============== 223.351
LDB: ============== END OF LOAD BALANCING =============== 223.351
Info: useSync: 0 useProxySync: 0
LDB: =============== DONE WITH MIGRATION ================ 223.352
LDB: ============= START OF LOAD BALANCING ============== 223.416
LDB: TIME 223.416 LOAD: AVG 0.0279826 MAX 0.0374014  PROXIES: TOTAL 461 MAXPE 19 MAXPATCH 6 None MEM: 711.965 MB
LDB: TIME 223.417 LOAD: AVG 0.0279826 MAX 0.0374014  PROXIES: TOTAL 461 MAXPE 19 MAXPATCH 6 RefineTorusLB MEM: 711.965 MB
LDB: TIME 223.417 LOAD: AVG 0.0279826 MAX 0.0374014  PROXIES: TOTAL 461 MAXPE 19 MAXPATCH 6 RefineTorusLB MEM: 711.965 MB
LDB: ============== END OF LOAD BALANCING =============== 223.417
Info: useSync: 0 useProxySync: 0
LDB: =============== DONE WITH MIGRATION ================ 223.417
PRESSURE: 642000 96.5451 13.1279 -9.04975 13.1278 -21.9861 -49.1406 -9.04982 -49.1411 -45.2964
GPRESSURE: 642000 137.845 131.264 40.1714 -54.9537 -25.1965 -0.786825 33.7694 -35.1466 -99.1904
PRESSAVG: 642000 -17.8294 -28.9436 -38.9724 -28.9436 -11.6913 -19.1936 -38.9724 -19.1936 44.9434
GPRESSAVG: 642000 -17.9704 -28.9797 -39.6511 -28.3804 -11.5762 -19.3868 -38.6894 -20.1041 44.2413
ENERGY:  642000      1120.0825      1766.8742      1783.8600       113.4037        -224451.1454     19709.4929         0.0000         0.0000     40996.5877        -158960.8445       310.9215   -199957.4322   -158919.5012       311.0513              9.7542         4.4861    641841.2918         5.1409         4.8982

WRITING EXTENDED SYSTEM TO RESTART FILE AT STEP 642000
WRITING COORDINATES TO DCD FILE 1SDT_MK1_310_run1.dcd AT STEP 642000
WRITING COORDINATES TO RESTART FILE AT STEP 642000
FINISHED WRITING RESTART COORDINATES
WRITING VELOCITIES TO RESTART FILE AT STEP 642000
FINISHED WRITING RESTART VELOCITIES
PRESSURE: 643000 -41.2327 229.427 86.972 229.427 167.504 151.701 86.9692 151.701 44.2372
GPRESSURE: 643000 92.9231 211.19 74.2514 272.548 239.932 205.607 32.0951 56.3917 182.165
PRESSAVG: 643000 42.4028 28.7816 1.25792 28.7816 -26.0694 -35.4723 1.25791 -35.4723 -14.0893
GPRESSAVG: 643000 42.7985 29.2651 1.29547 28.6132 -26.3362 -34.6816 0.695231 -35.2494 -14.1502
ENERGY:  643000      1173.0795      1801.3263      1781.5682        87.5971        -224883.2147     20061.9317         0.0000         0.0000     40781.8171        -159195.8948       309.2927   -199977.7119   -159162.2895       310.4337             56.8363       171.6732    642007.1224         0.7480         0.7707

WRITING EXTENDED SYSTEM TO RESTART FILE AT STEP 643000
WRITING COORDINATES TO DCD FILE 1SDT_MK1_310_run1.dcd AT STEP 643000
WRITING COORDINATES TO RESTART FILE AT STEP 643000
FINISHED WRITING RESTART COORDINATES
WRITING VELOCITIES TO RESTART FILE AT STEP 643000
FINISHED WRITING RESTART VELOCITIES
LDB: ============= START OF LOAD BALANCING ============== 226.354
LDB: ============== END OF LOAD BALANCING =============== 226.354
Info: useSync: 0 useProxySync: 0
LDB: =============== DONE WITH MIGRATION ================ 226.354
LDB: ============= START OF LOAD BALANCING ============== 226.437
LDB: TIME 226.437 LOAD: AVG 0.0391169 MAX 0.0670672  PROXIES: TOTAL 461 MAXPE 19 MAXPATCH 6 None MEM: 711.965 MB
LDB: TIME 226.438 LOAD: AVG 0.0391169 MAX 0.0670672  PROXIES: TOTAL 461 MAXPE 19 MAXPATCH 6 RefineTorusLB MEM: 711.965 MB
LDB: TIME 226.438 LOAD: AVG 0.0391169 MAX 0.0670672  PROXIES: TOTAL 461 MAXPE 19 MAXPATCH 6 RefineTorusLB MEM: 711.965 MB
LDB: ============== END OF LOAD BALANCING =============== 226.438
Info: useSync: 0 useProxySync: 0
LDB: =============== DONE WITH MIGRATION ================ 226.438
PRESSURE: 644000 38.8887 3.66213 -43.8649 3.66194 -117.126 -44.1927 -43.8643 -44.1927 142.755
GPRESSURE: 644000 45.0554 -77.3075 7.02448 41.6735 -84.9117 -56.1537 12.0439 0.99852 219.342
PRESSAVG: 644000 20.9306 4.11997 -24.2361 4.12 -19.8359 -12.2148 -24.2361 -12.2148 -7.19535
GPRESSAVG: 644000 20.6952 4.40286 -23.7539 3.31482 -19.3544 -13.1664 -24.2678 -12.8173 -7.18183
ENERGY:  644000      1141.5289      1837.4734      1750.7322        95.0769        -224765.6603     19910.1032         0.0000         0.0000     40783.2284        -159247.5174       309.3034   -200030.7457   -159207.1902       309.7636             21.5058        59.8285    643723.7108        -2.0335        -1.9470

WRITING EXTENDED SYSTEM TO RESTART FILE AT STEP 644000
WRITING COORDINATES TO DCD FILE 1SDT_MK1_310_run1.dcd AT STEP 644000
WRITING COORDINATES TO RESTART FILE AT STEP 644000
FINISHED WRITING RESTART COORDINATES
WRITING VELOCITIES TO RESTART FILE AT STEP 644000
FINISHED WRITING RESTART VELOCITIES
PRESSURE: 645000 1.38205 -171.502 -46.0184 -171.503 131.047 0.116435 -46.0192 0.116227 104.969
GPRESSURE: 645000 23.7447 -118.581 25.7003 -170.2 181.428 -85.9184 -7.47479 19.7768 66.2858
PRESSAVG: 645000 -41.0418 19.4026 2.3472 19.4025 25.1048 -35.5954 2.34721 -35.5955 7.53066
GPRESSAVG: 645000 -41.2365 19.1832 1.99071 20.2595 25.024 -34.6312 2.94903 -35.247 7.63208
ENERGY:  645000      1116.3134      1859.7474      1776.8970       106.7811        -225227.3568     19990.6448         0.0000         0.0000     40770.4944        -159606.4786       309.2068   -200376.9730   -159554.7786       309.6547             79.1329        90.4861    642667.2622        -2.8021        -2.8601

WRITING EXTENDED SYSTEM TO RESTART FILE AT STEP 645000
WRITING COORDINATES TO DCD FILE 1SDT_MK1_310_run1.dcd AT STEP 645000
WRITING COORDINATES TO RESTART FILE AT STEP 645000
FINISHED WRITING RESTART COORDINATES
WRITING VELOCITIES TO RESTART FILE AT STEP 645000
FINISHED WRITING RESTART VELOCITIES
LDB: ============= START OF LOAD BALANCING ============== 229.328
LDB: ============== END OF LOAD BALANCING =============== 229.328
Info: useSync: 0 useProxySync: 0
LDB: =============== DONE WITH MIGRATION ================ 229.328
LDB: ============= START OF LOAD BALANCING ============== 229.395
LDB: TIME 229.395 LOAD: AVG 0.0285084 MAX 0.0501934  PROXIES: TOTAL 461 MAXPE 19 MAXPATCH 6 None MEM: 711.965 MB
LDB: TIME 229.395 LOAD: AVG 0.0285084 MAX 0.0501934  PROXIES: TOTAL 461 MAXPE 19 MAXPATCH 6 RefineTorusLB MEM: 711.965 MB
LDB: TIME 229.395 LOAD: AVG 0.0285084 MAX 0.0501934  PROXIES: TOTAL 461 MAXPE 19 MAXPATCH 6 RefineTorusLB MEM: 711.965 MB
LDB: Reverting to original mapping
LDB: ============== END OF LOAD BALANCING =============== 229.395
Info: useSync: 0 useProxySync: 0
LDB: =============== DONE WITH MIGRATION ================ 229.396
PRESSURE: 646000 239.502 193.236 39.7025 193.235 -27.6739 -75.4782 39.7033 -75.4786 138.167
GPRESSURE: 646000 226.293 162.565 -9.37745 116.675 2.81269 -40.2539 -54.649 -205.113 104.584
PRESSAVG: 646000 -7.13055 -9.5465 -5.43179 -9.54653 46.5797 22.7052 -5.43175 22.7052 -33.9224
GPRESSAVG: 646000 -6.81539 -10.0229 -4.71342 -10.0214 46.5012 22.2338 -6.37371 22.6049 -33.8948
ENERGY:  646000      1154.1054      1816.9330      1773.4365        96.7677        -225101.9519     20004.8124         0.0000         0.0000     40662.1102        -159593.7867       308.3848   -200255.8969   -159554.2932       309.2133            116.6651       111.2300    641593.8579         1.8422         1.9303

WRITING EXTENDED SYSTEM TO RESTART FILE AT STEP 646000
WRITING COORDINATES TO DCD FILE 1SDT_MK1_310_run1.dcd AT STEP 646000
WRITING COORDINATES TO RESTART FILE AT STEP 646000
FINISHED WRITING RESTART COORDINATES
WRITING VELOCITIES TO RESTART FILE AT STEP 646000
FINISHED WRITING RESTART VELOCITIES
PRESSURE: 647000 177.121 92.942 -36.837 92.9437 114.713 62.6647 -36.8395 62.6632 -181.319
GPRESSURE: 647000 153.417 32.1788 -50.9366 26.9879 52.7214 55.0715 -56.3397 106.551 -99.3909
PRESSAVG: 647000 37.5252 70.7248 -31.976 70.7248 -33.7377 8.49224 -31.976 8.49226 -4.8098
GPRESSAVG: 647000 37.097 70.3855 -32.3622 70.8699 -33.2732 8.18235 -31.0551 8.75363 -4.62234
ENERGY:  647000      1136.3044      1807.6606      1767.3915        96.1315        -224739.8193     19889.2686         0.0000         0.0000     40786.9178        -159256.1450       309.3314   -200043.0628   -159217.4439       309.6134             36.8384        35.5826    642327.6724        -0.3408        -0.2662

WRITING EXTENDED SYSTEM TO RESTART FILE AT STEP 647000
WRITING COORDINATES TO DCD FILE 1SDT_MK1_310_run1.dcd AT STEP 647000
WRITING COORDINATES TO RESTART FILE AT STEP 647000
FINISHED WRITING RESTART COORDINATES
WRITING VELOCITIES TO RESTART FILE AT STEP 647000
FINISHED WRITING RESTART VELOCITIES
LDB: ============= START OF LOAD BALANCING ============== 232.382
LDB: ============== END OF LOAD BALANCING =============== 232.382
Info: useSync: 0 useProxySync: 0
LDB: =============== DONE WITH MIGRATION ================ 232.383
LDB: ============= START OF LOAD BALANCING ============== 232.45
LDB: TIME 232.451 LOAD: AVG 0.0287474 MAX 0.0502579  PROXIES: TOTAL 461 MAXPE 19 MAXPATCH 6 None MEM: 711.965 MB
LDB: TIME 232.451 LOAD: AVG 0.0287474 MAX 0.0502579  PROXIES: TOTAL 461 MAXPE 19 MAXPATCH 6 RefineTorusLB MEM: 711.965 MB
LDB: TIME 232.451 LOAD: AVG 0.0287474 MAX 0.0502579  PROXIES: TOTAL 461 MAXPE 19 MAXPATCH 6 RefineTorusLB MEM: 711.965 MB
LDB: ============== END OF LOAD BALANCING =============== 232.451
Info: useSync: 0 useProxySync: 0
LDB: =============== DONE WITH MIGRATION ================ 232.451
PRESSURE: 648000 -209.597 -15.1574 -63.4713 -15.1588 -67.2417 -90.8903 -63.4723 -90.8901 -152.032
GPRESSURE: 648000 -216.408 -9.06604 20.0229 -99.2673 112.419 -88.913 25.8246 -72.7631 -155.301
PRESSAVG: 648000 7.07851 17.4318 -30.3185 17.4318 40.1605 55.8325 -30.3185 55.8325 -35.3333
GPRESSAVG: 648000 7.46532 18.6059 -30.877 16.9378 40.307 55.7652 -29.7901 56.5246 -35.3425
ENERGY:  648000      1149.8077      1904.0317      1802.6356        90.3038        -224100.5416     19339.9148         0.0000         0.0000     40707.8652        -159105.9828       308.7318   -199813.8480   -159063.5827       310.1572           -142.9569       -86.4297    641042.4061         3.9685         4.1433

WRITING EXTENDED SYSTEM TO RESTART FILE AT STEP 648000
WRITING COORDINATES TO DCD FILE 1SDT_MK1_310_run1.dcd AT STEP 648000
WRITING COORDINATES TO RESTART FILE AT STEP 648000
FINISHED WRITING RESTART COORDINATES
WRITING VELOCITIES TO RESTART FILE AT STEP 648000
FINISHED WRITING RESTART VELOCITIES
PRESSURE: 649000 -178.419 70.8837 34.7072 70.8835 -324.296 -116.103 34.7056 -116.105 -246.727
GPRESSURE: 649000 -260.096 147.016 110.505 -22.4688 -314.789 -120.776 38.4495 -96.0225 -176.33
PRESSAVG: 649000 -16.7815 -5.43093 -27.7899 -5.4309 35.4792 21.8868 -27.7899 21.8868 -0.15667
GPRESSAVG: 649000 -16.6952 -5.63169 -27.2776 -5.71689 35.1427 21.8297 -29.169 21.4765 -0.250925
ENERGY:  649000      1176.2396      1829.2696      1776.4294       100.2513        -224135.9776     19347.1146         0.0000         0.0000     40780.3542        -159126.3189       309.2816   -199906.6731   -159087.0989       310.0885           -249.8141      -250.4048    644122.4164         6.1804         6.0655

WRITING EXTENDED SYSTEM TO RESTART FILE AT STEP 649000
WRITING COORDINATES TO DCD FILE 1SDT_MK1_310_run1.dcd AT STEP 649000
WRITING COORDINATES TO RESTART FILE AT STEP 649000
FINISHED WRITING RESTART COORDINATES
WRITING VELOCITIES TO RESTART FILE AT STEP 649000
FINISHED WRITING RESTART VELOCITIES
LDB: ============= START OF LOAD BALANCING ============== 235.201
LDB: ============== END OF LOAD BALANCING =============== 235.202
Info: useSync: 0 useProxySync: 0
LDB: =============== DONE WITH MIGRATION ================ 235.202
LDB: ============= START OF LOAD BALANCING ============== 235.266
LDB: TIME 235.266 LOAD: AVG 0.0283326 MAX 0.0371664  PROXIES: TOTAL 461 MAXPE 19 MAXPATCH 6 None MEM: 711.965 MB
LDB: TIME 235.266 LOAD: AVG 0.0283326 MAX 0.0371664  PROXIES: TOTAL 461 MAXPE 19 MAXPATCH 6 RefineTorusLB MEM: 711.965 MB
LDB: TIME 235.266 LOAD: AVG 0.0283326 MAX 0.0371664  PROXIES: TOTAL 461 MAXPE 19 MAXPATCH 6 RefineTorusLB MEM: 711.965 MB
LDB: ============== END OF LOAD BALANCING =============== 235.266
Info: useSync: 0 useProxySync: 0
LDB: =============== DONE WITH MIGRATION ================ 235.266
WRITING COORDINATES TO DCD FILE 1SDT_MK1_310_run1.dcd AT STEP 650000
WRITING COORDINATES TO RESTART FILE AT STEP 650000
FINISHED WRITING RESTART COORDINATES
PRESSURE: 650000 38.0365 -175.363 61.7401 -175.365 -344.263 -21.522 61.7409 -21.5228 -195.462
GPRESSURE: 650000 47.7842 -191.15 88.083 -144.025 -298.556 -15.0076 119.367 -42.986 -170.725
PRESSAVG: 650000 14.2629 -29.3469 14.1726 -29.3469 -7.87624 -4.56725 14.1726 -4.56726 -1.41285
GPRESSAVG: 650000 14.5359 -29.3222 14.8973 -28.4227 -7.59775 -4.35171 14.0579 -4.79941 -1.59351
TIMING: 650000  CPU: 230.73, 0.00148923/step  Wall: 232.892, 0.00149221/step, 1.18175 hours remaining, 711.964844 MB of memory in use.
ETITLE:      TS           BOND          ANGLE          DIHED          IMPRP               ELECT            VDW       BOUNDARY           MISC        KINETIC               TOTAL           TEMP      POTENTIAL         TOTAL3        TEMPAVG            PRESSURE      GPRESSURE         VOLUME       PRESSAVG      GPRESSAVG

ENERGY:  650000      1187.3630      1831.0876      1762.6148        94.2889        -224187.8780     19358.0479         0.0000         0.0000     40895.6666        -159058.8093       310.1561   -199954.4759   -159021.0930       310.2719           -167.2297      -140.4988    643227.8662         1.6579         1.7816

WRITING EXTENDED SYSTEM TO RESTART FILE AT STEP 650000
WRITING VELOCITIES TO RESTART FILE AT STEP 650000
FINISHED WRITING RESTART VELOCITIES
PRESSURE: 651000 -6.74802 99.0035 -285.991 99.0027 34.4581 13.1356 -285.99 13.1353 43.6864
GPRESSURE: 651000 -23.6091 160.116 -267.603 123.614 64.0587 74.1676 -146.191 0.0387309 69.7103
PRESSAVG: 651000 12.5435 -3.81207 0.685623 -3.81209 -12.2046 -7.82205 0.685611 -7.82205 6.57673
GPRESSAVG: 651000 12.2421 -3.87745 -0.717621 -4.11143 -12.2959 -7.81656 1.68627 -7.67311 7.31372
ENERGY:  651000      1178.4699      1863.8158      1784.8299        94.3985        -224686.5273     19789.7994         0.0000         0.0000     41119.0957        -158856.1180       311.8506   -199975.2137   -158814.0212       310.6478             23.7988        36.7200    642309.8269         2.3052         2.4200

WRITING EXTENDED SYSTEM TO RESTART FILE AT STEP 651000
WRITING COORDINATES TO DCD FILE 1SDT_MK1_310_run1.dcd AT STEP 651000
WRITING COORDINATES TO RESTART FILE AT STEP 651000
FINISHED WRITING RESTART COORDINATES
WRITING VELOCITIES TO RESTART FILE AT STEP 651000
FINISHED WRITING RESTART VELOCITIES
LDB: ============= START OF LOAD BALANCING ============== 238.3
LDB: ============== END OF LOAD BALANCING =============== 238.3
Info: useSync: 0 useProxySync: 0
LDB: =============== DONE WITH MIGRATION ================ 238.3
LDB: ============= START OF LOAD BALANCING ============== 238.366
LDB: TIME 238.366 LOAD: AVG 0.0283654 MAX 0.0394024  PROXIES: TOTAL 461 MAXPE 19 MAXPATCH 6 None MEM: 711.965 MB
LDB: TIME 238.366 LOAD: AVG 0.0283654 MAX 0.0394024  PROXIES: TOTAL 461 MAXPE 19 MAXPATCH 6 RefineTorusLB MEM: 711.965 MB
LDB: TIME 238.366 LOAD: AVG 0.0283654 MAX 0.0394024  PROXIES: TOTAL 461 MAXPE 19 MAXPATCH 6 RefineTorusLB MEM: 711.965 MB
LDB: Reverting to original mapping
LDB: ============== END OF LOAD BALANCING =============== 238.366
Info: useSync: 0 useProxySync: 0
LDB: =============== DONE WITH MIGRATION ================ 238.367
PRESSURE: 652000 -183.179 58.4223 65.8901 58.4223 -10.0482 22.3672 65.8898 22.3664 -39.8053
GPRESSURE: 652000 -128.221 80.7971 74.3881 2.34106 108.861 32.1892 23.041 50.2622 -70.9604
PRESSAVG: 652000 -14.4383 11.5731 40.3432 11.5731 53.4224 -37.0521 40.3432 -37.0521 -61.7585
GPRESSAVG: 652000 -14.3122 11.9458 41.1653 10.8995 53.795 -37.0564 39.7632 -36.5052 -62.1661
ENERGY:  652000      1188.5050      1832.4518      1786.2923        98.1979        -224427.9246     19587.9827         0.0000         0.0000     40927.4181        -159007.0768       310.3970   -199934.4949   -158967.3138       310.8969            -77.6774       -30.1069    642705.4941        -7.5915        -7.5611

WRITING EXTENDED SYSTEM TO RESTART FILE AT STEP 652000
WRITING COORDINATES TO DCD FILE 1SDT_MK1_310_run1.dcd AT STEP 652000
WRITING COORDINATES TO RESTART FILE AT STEP 652000
FINISHED WRITING RESTART COORDINATES
WRITING VELOCITIES TO RESTART FILE AT STEP 652000
FINISHED WRITING RESTART VELOCITIES
WRITING COORDINATES TO DCD FILE 1SDT_MK1_310_run1.dcd AT STEP 653000
WRITING COORDINATES TO RESTART FILE AT STEP 653000
FINISHED WRITING RESTART COORDINATES
WRITING VELOCITIES TO RESTART FILE AT STEP 653000
FINISHED WRITING RESTART VELOCITIES
PRESSURE: 653000 -111.821 149.495 -154.651 149.494 7.99608 66.0587 -154.65 66.0593 118.055
GPRESSURE: 653000 -146.948 92.198 -132.7 162.676 -20.1588 114.464 -50.6748 -16.1731 154.183
PRESSAVG: 653000 8.00198 11.4938 12.4111 11.4938 13.4082 14.7541 12.4111 14.7542 -29.1608
GPRESSAVG: 653000 8.06309 11.1141 12.2458 12.1009 12.8584 14.444 12.2926 14.5175 -29.0908
ENERGY:  653000      1213.0286      1890.9416      1753.3999       101.4039        -224209.8009     19563.8732         0.0000         0.0000     41008.2709        -158678.8829       311.0101   -199687.1538   -158634.6684       310.7720              4.7434        -4.3079    640412.0890        -2.5836        -2.7231

WRITING EXTENDED SYSTEM TO RESTART FILE AT STEP 653000
LDB: ============= START OF LOAD BALANCING ============== 241.14
LDB: ============== END OF LOAD BALANCING =============== 241.14
Info: useSync: 0 useProxySync: 0
LDB: =============== DONE WITH MIGRATION ================ 241.14
LDB: ============= START OF LOAD BALANCING ============== 241.215
LDB: TIME 241.215 LOAD: AVG 0.0336454 MAX 0.0493063  PROXIES: TOTAL 461 MAXPE 19 MAXPATCH 6 None MEM: 711.965 MB
LDB: TIME 241.215 LOAD: AVG 0.0336454 MAX 0.0493063  PROXIES: TOTAL 461 MAXPE 19 MAXPATCH 6 RefineTorusLB MEM: 711.965 MB
LDB: TIME 241.215 LOAD: AVG 0.0336454 MAX 0.0493063  PROXIES: TOTAL 461 MAXPE 19 MAXPATCH 6 RefineTorusLB MEM: 711.965 MB
LDB: ============== END OF LOAD BALANCING =============== 241.216
Info: useSync: 0 useProxySync: 0
LDB: =============== DONE WITH MIGRATION ================ 241.216
PRESSURE: 654000 221.517 -138.803 73.0897 -138.802 -15.6666 -172.626 73.0891 -172.626 -233.696
GPRESSURE: 654000 116.273 -47.093 115.201 -62.4816 68.837 -149.588 89.0498 -95.8428 -141.27
PRESSAVG: 654000 -29.2593 -1.85724 -13.1964 -1.85726 12.323 -13.3606 -13.1964 -13.3606 6.48271
GPRESSAVG: 654000 -29.5385 -1.81897 -13.282 -1.88706 12.4901 -13.504 -13.9232 -13.6496 6.77845
ENERGY:  654000      1183.7533      1843.5605      1784.8847       103.8036        -224160.2481     19695.8725         0.0000         0.0000     40717.7985        -158830.5749       308.8072   -199548.3735   -158786.1340       311.0992             -9.2817        14.6134    642552.7579        -3.4845        -3.4233

WRITING EXTENDED SYSTEM TO RESTART FILE AT STEP 654000
WRITING COORDINATES TO DCD FILE 1SDT_MK1_310_run1.dcd AT STEP 654000
WRITING COORDINATES TO RESTART FILE AT STEP 654000
FINISHED WRITING RESTART COORDINATES
WRITING VELOCITIES TO RESTART FILE AT STEP 654000
FINISHED WRITING RESTART VELOCITIES
PRESSURE: 655000 -1.96433 79.0815 -0.63664 79.0819 -245.213 -62.9822 -0.636479 -62.9818 -93.3447
GPRESSURE: 655000 -39.8472 56.015 -6.1425 6.42974 -117.093 -67.4178 61.2348 -66.9422 63.7591
PRESSAVG: 655000 -17.4471 -30.0459 8.90491 -30.0459 11.2778 2.68138 8.90489 2.6814 -9.05416
GPRESSAVG: 655000 -17.3737 -29.5392 8.7 -30.598 11.7825 2.58193 9.7082 2.75392 -9.65811
ENERGY:  655000      1145.7123      1889.4956      1772.8858       103.1212        -224536.9064     19555.2943         0.0000         0.0000     40822.8906        -159247.5066       309.6042   -200070.3972   -159206.3691       310.1370           -113.5073       -31.0603    641826.1633        -5.0745        -5.0831

WRITING EXTENDED SYSTEM TO RESTART FILE AT STEP 655000
WRITING COORDINATES TO DCD FILE 1SDT_MK1_310_run1.dcd AT STEP 655000
WRITING COORDINATES TO RESTART FILE AT STEP 655000
FINISHED WRITING RESTART COORDINATES
WRITING VELOCITIES TO RESTART FILE AT STEP 655000
FINISHED WRITING RESTART VELOCITIES
LDB: ============= START OF LOAD BALANCING ============== 244.109
LDB: ============== END OF LOAD BALANCING =============== 244.109
Info: useSync: 0 useProxySync: 0
LDB: =============== DONE WITH MIGRATION ================ 244.109
LDB: ============= START OF LOAD BALANCING ============== 244.178
LDB: TIME 244.178 LOAD: AVG 0.0287539 MAX 0.0417211  PROXIES: TOTAL 461 MAXPE 19 MAXPATCH 6 None MEM: 711.965 MB
LDB: TIME 244.178 LOAD: AVG 0.0287539 MAX 0.0417211  PROXIES: TOTAL 461 MAXPE 19 MAXPATCH 6 RefineTorusLB MEM: 711.965 MB
LDB: TIME 244.178 LOAD: AVG 0.0287539 MAX 0.0417211  PROXIES: TOTAL 461 MAXPE 19 MAXPATCH 6 RefineTorusLB MEM: 711.965 MB
LDB: ============== END OF LOAD BALANCING =============== 244.179
Info: useSync: 0 useProxySync: 0
LDB: =============== DONE WITH MIGRATION ================ 244.179
PRESSURE: 656000 -244.113 -9.69289 11.6089 -9.69299 -82.228 117.655 11.6093 117.653 4.09836
GPRESSURE: 656000 -188.251 30.3472 59.3748 36.2913 -55.257 46.1251 67.1152 145.829 39.6872
PRESSAVG: 656000 -19.1845 -12.2826 -13.871 -12.2826 -3.08527 19.7106 -13.871 19.7106 33.6294
GPRESSAVG: 656000 -19.3961 -13.9117 -14.1979 -11.2824 -3.1831 19.8385 -13.1949 19.3769 34.0236
ENERGY:  656000      1168.5096      1887.8151      1771.8588       104.6725        -224824.6418     19664.1524         0.0000         0.0000     40849.2839        -159378.3495       309.8044   -200227.6333   -159337.1206       309.4857           -107.4141       -67.9402    642265.9886         3.7865         3.8148

WRITING EXTENDED SYSTEM TO RESTART FILE AT STEP 656000
WRITING COORDINATES TO DCD FILE 1SDT_MK1_310_run1.dcd AT STEP 656000
WRITING COORDINATES TO RESTART FILE AT STEP 656000
FINISHED WRITING RESTART COORDINATES
WRITING VELOCITIES TO RESTART FILE AT STEP 656000
FINISHED WRITING RESTART VELOCITIES
PRESSURE: 657000 294.946 17.5063 22.3231 17.5064 272.028 -207.619 22.3244 -207.619 100.319
GPRESSURE: 657000 350.883 -4.19727 -64.2451 17.0353 236.46 -147.625 -91.918 -69.2364 122.57
PRESSAVG: 657000 12.3448 5.35023 -11.477 5.35025 11.8803 -0.260158 -11.477 -0.260144 1.6175
GPRESSAVG: 657000 12.7501 5.56916 -11.4828 5.70781 11.7903 -0.570922 -12.7149 0.779825 1.34477
ENERGY:  657000      1145.5111      1818.0644      1797.3115       119.0156        -225104.1966     20059.7866         0.0000         0.0000     40784.8794        -159379.6281       309.3159   -200164.5074   -159337.0834       309.1043            222.4309       236.6375    641664.7315         8.6142         8.6284

WRITING EXTENDED SYSTEM TO RESTART FILE AT STEP 657000
WRITING COORDINATES TO DCD FILE 1SDT_MK1_310_run1.dcd AT STEP 657000
WRITING COORDINATES TO RESTART FILE AT STEP 657000
FINISHED WRITING RESTART COORDINATES
WRITING VELOCITIES TO RESTART FILE AT STEP 657000
FINISHED WRITING RESTART VELOCITIES
LDB: ============= START OF LOAD BALANCING ============== 247.837
LDB: ============== END OF LOAD BALANCING =============== 247.837
Info: useSync: 0 useProxySync: 0
LDB: =============== DONE WITH MIGRATION ================ 247.837
LDB: ============= START OF LOAD BALANCING ============== 247.906
LDB: TIME 247.906 LOAD: AVG 0.0285761 MAX 0.0509824  PROXIES: TOTAL 461 MAXPE 19 MAXPATCH 6 None MEM: 712.215 MB
LDB: TIME 247.906 LOAD: AVG 0.0285761 MAX 0.0509824  PROXIES: TOTAL 461 MAXPE 19 MAXPATCH 6 RefineTorusLB MEM: 712.215 MB
LDB: TIME 247.906 LOAD: AVG 0.0285761 MAX 0.0509824  PROXIES: TOTAL 461 MAXPE 19 MAXPATCH 6 RefineTorusLB MEM: 712.215 MB
LDB: ============== END OF LOAD BALANCING =============== 247.906
Info: useSync: 0 useProxySync: 0
LDB: =============== DONE WITH MIGRATION ================ 247.907
PRESSURE: 658000 241.568 -0.559816 -57.316 -0.558183 193.669 69.3784 -57.3159 69.3783 100.834
GPRESSURE: 658000 323.768 10.9877 -86.2856 32.8779 281.976 9.57287 -100.227 113.912 101.275
PRESSAVG: 658000 51.6383 -30.6114 2.75795 -30.6114 12.8287 -0.820712 2.75796 -0.820719 -49.3775
GPRESSAVG: 658000 51.7042 -30.1001 3.02943 -31.1651 13.0437 -0.751175 2.59843 -0.238469 -49.6818
ENERGY:  658000      1177.2084      1910.2211      1768.1120       101.0119        -224961.2537     20100.6396         0.0000         0.0000     40644.5789        -159259.4816       308.2519   -199904.0606   -159220.5993       309.6095            178.6905       235.6731    642293.5658         5.0298         5.0221

WRITING EXTENDED SYSTEM TO RESTART FILE AT STEP 658000
WRITING COORDINATES TO DCD FILE 1SDT_MK1_310_run1.dcd AT STEP 658000
WRITING COORDINATES TO RESTART FILE AT STEP 658000
FINISHED WRITING RESTART COORDINATES
WRITING VELOCITIES TO RESTART FILE AT STEP 658000
FINISHED WRITING RESTART VELOCITIES
PRESSURE: 659000 -107.377 72.0434 -126.877 72.0438 -64.7455 10.2651 -126.877 10.2647 165.092
GPRESSURE: 659000 -54.7639 64.8335 -97.4098 102.164 56.1179 95.3307 -95.7996 -34.2932 95.705
PRESSAVG: 659000 19.8409 -13.3897 15.8306 -13.3897 6.2218 -20.4812 15.8307 -20.4812 -21.3134
GPRESSAVG: 659000 20.4183 -13.2116 15.2946 -13.3036 5.73419 -20.4668 15.9192 -21.1887 -21.4529
ENERGY:  659000      1169.6529      1863.3553      1781.6740       113.4628        -224799.6805     19712.7702         0.0000         0.0000     40849.7554        -159309.0099       309.8080   -200158.7653   -159271.4911       309.9107             -2.3435        32.3530    641866.0973         1.5831         1.5666

WRITING EXTENDED SYSTEM TO RESTART FILE AT STEP 659000
WRITING COORDINATES TO DCD FILE 1SDT_MK1_310_run1.dcd AT STEP 659000
WRITING COORDINATES TO RESTART FILE AT STEP 659000
FINISHED WRITING RESTART COORDINATES
WRITING VELOCITIES TO RESTART FILE AT STEP 659000
FINISHED WRITING RESTART VELOCITIES
LDB: ============= START OF LOAD BALANCING ============== 251.526
LDB: ============== END OF LOAD BALANCING =============== 251.526
Info: useSync: 0 useProxySync: 0
LDB: =============== DONE WITH MIGRATION ================ 251.526
LDB: ============= START OF LOAD BALANCING ============== 251.594
LDB: TIME 251.594 LOAD: AVG 0.0285891 MAX 0.0499763  PROXIES: TOTAL 461 MAXPE 19 MAXPATCH 6 None MEM: 712.215 MB
LDB: TIME 251.594 LOAD: AVG 0.0285891 MAX 0.0499763  PROXIES: TOTAL 461 MAXPE 19 MAXPATCH 6 RefineTorusLB MEM: 712.215 MB
LDB: TIME 251.594 LOAD: AVG 0.0285891 MAX 0.0499763  PROXIES: TOTAL 461 MAXPE 19 MAXPATCH 6 RefineTorusLB MEM: 712.215 MB
LDB: ============== END OF LOAD BALANCING =============== 251.594
Info: useSync: 0 useProxySync: 0
LDB: =============== DONE WITH MIGRATION ================ 251.594
PRESSURE: 660000 -120.51 -19.3382 70.4414 -19.3365 -417.156 -187.675 70.4434 -187.676 -45.4354
GPRESSURE: 660000 4.7641 -5.76608 81.9595 -49.6337 -352.566 -87.5417 95.6647 -184.057 -94.9178
PRESSAVG: 660000 2.81469 14.0455 -23.1177 14.0456 10.7605 -47.5107 -23.1178 -47.5107 -5.31361
GPRESSAVG: 660000 2.89562 14.6044 -22.4182 13.0875 11.2769 -47.0061 -23.1828 -47.1402 -5.49567
TIMING: 660000  CPU: 247.068, 0.00163379/step  Wall: 249.262, 0.00163704/step, 1.2919 hours remaining, 712.214844 MB of memory in use.
ETITLE:      TS           BOND          ANGLE          DIHED          IMPRP               ELECT            VDW       BOUNDARY           MISC        KINETIC               TOTAL           TEMP      POTENTIAL         TOTAL3        TEMPAVG            PRESSURE      GPRESSURE         VOLUME       PRESSAVG      GPRESSAVG

ENERGY:  660000      1198.0214      1867.6656      1753.4751        97.6418        -224653.5198     19363.4689         0.0000         0.0000     41104.9419        -159268.3051       311.7433   -200373.2470   -159228.0300       310.3757           -194.3671      -147.5733    640884.4123         2.7539         2.8923

WRITING EXTENDED SYSTEM TO RESTART FILE AT STEP 660000
WRITING COORDINATES TO DCD FILE 1SDT_MK1_310_run1.dcd AT STEP 660000
WRITING COORDINATES TO RESTART FILE AT STEP 660000
FINISHED WRITING RESTART COORDINATES
WRITING VELOCITIES TO RESTART FILE AT STEP 660000
FINISHED WRITING RESTART VELOCITIES
PRESSURE: 661000 -76.5326 -136.683 -19.6014 -136.683 -87.2066 187.576 -19.6011 187.576 -200.148
GPRESSURE: 661000 4.47714 -120.967 -123.378 -84.5329 -39.6098 246.903 -52.6371 153.269 -14.0565
PRESSAVG: 661000 37.4892 4.65136 6.46287 4.65139 -3.09252 10.0893 6.46292 10.0894 -11.842
GPRESSAVG: 661000 37.4433 4.64657 5.93525 5.42331 -3.7854 9.93849 7.07616 9.57972 -11.5666
ENERGY:  661000      1176.1606      1911.4444      1786.9705        96.3670        -224526.7156     19576.8423         0.0000         0.0000     40692.2266        -159286.7043       308.6132   -199978.9309   -159243.2463       310.2026           -121.2958       -16.3964    641058.2577         7.5182         7.3638

WRITING EXTENDED SYSTEM TO RESTART FILE AT STEP 661000
WRITING COORDINATES TO DCD FILE 1SDT_MK1_310_run1.dcd AT STEP 661000
WRITING COORDINATES TO RESTART FILE AT STEP 661000
FINISHED WRITING RESTART COORDINATES
WRITING VELOCITIES TO RESTART FILE AT STEP 661000
FINISHED WRITING RESTART VELOCITIES
LDB: ============= START OF LOAD BALANCING ============== 254.797
LDB: ============== END OF LOAD BALANCING =============== 254.797
Info: useSync: 0 useProxySync: 0
LDB: =============== DONE WITH MIGRATION ================ 254.797
LDB: ============= START OF LOAD BALANCING ============== 254.862
LDB: TIME 254.862 LOAD: AVG 0.0276807 MAX 0.0386266  PROXIES: TOTAL 461 MAXPE 19 MAXPATCH 6 None MEM: 712.215 MB
LDB: TIME 254.862 LOAD: AVG 0.0276807 MAX 0.0386266  PROXIES: TOTAL 461 MAXPE 19 MAXPATCH 6 RefineTorusLB MEM: 712.215 MB
LDB: TIME 254.862 LOAD: AVG 0.0276807 MAX 0.0386266  PROXIES: TOTAL 461 MAXPE 19 MAXPATCH 6 RefineTorusLB MEM: 712.215 MB
LDB: Reverting to original mapping
LDB: ============== END OF LOAD BALANCING =============== 254.862
Info: useSync: 0 useProxySync: 0
LDB: =============== DONE WITH MIGRATION ================ 254.862
PRESSURE: 662000 -50.6882 89.7565 -35.9307 89.7564 29.328 33.095 -35.9314 33.0945 -112.912
GPRESSURE: 662000 21.5789 40.7027 -9.39189 84.0318 23.1472 61.6391 -43.3334 10.76 -71.5169
PRESSAVG: 662000 -6.77135 -34.4658 -5.35794 -34.4658 7.24098 33.6124 -5.35791 33.6124 -4.62777
GPRESSAVG: 662000 -6.87188 -35.1295 -5.33919 -34.8963 7.41494 34.0135 -5.54713 33.3199 -4.79082
ENERGY:  662000      1137.7772      1857.5898      1782.2595       103.4278        -224764.0207     19671.2616         0.0000         0.0000     41014.8659        -159196.8389       311.0602   -200211.7048   -159153.2405       309.9518            -44.7575        -8.9302    642456.4601        -1.3860        -1.4159

WRITING EXTENDED SYSTEM TO RESTART FILE AT STEP 662000
WRITING COORDINATES TO DCD FILE 1SDT_MK1_310_run1.dcd AT STEP 662000
WRITING COORDINATES TO RESTART FILE AT STEP 662000
FINISHED WRITING RESTART COORDINATES
WRITING VELOCITIES TO RESTART FILE AT STEP 662000
FINISHED WRITING RESTART VELOCITIES
PRESSURE: 663000 -3.53237 -12.6966 -23.6312 -12.6975 -126.244 -6.56166 -23.6298 -6.56222 -63.9384
GPRESSURE: 663000 -1.78102 -38.2119 -85.882 32.9988 -51.4808 39.5654 -21.0475 -45.3061 -37.5038
PRESSAVG: 663000 -7.72324 -24.5781 -37.7033 -24.578 9.01665 39.7438 -37.7033 39.7439 14.4865
GPRESSAVG: 663000 -7.92719 -24.4023 -36.6027 -24.864 9.28765 40.2056 -37.9477 39.0876 14.6477
ENERGY:  663000      1200.2696      1817.5863      1748.2588        97.2961        -224846.6715     19745.2412         0.0000         0.0000     40969.8010        -159268.2186       310.7184   -200238.0196   -159229.6091       310.1306            -64.5716       -30.2552    641575.8101         5.2600         5.3361

WRITING EXTENDED SYSTEM TO RESTART FILE AT STEP 663000
WRITING COORDINATES TO DCD FILE 1SDT_MK1_310_run1.dcd AT STEP 663000
WRITING COORDINATES TO RESTART FILE AT STEP 663000
FINISHED WRITING RESTART COORDINATES
WRITING VELOCITIES TO RESTART FILE AT STEP 663000
FINISHED WRITING RESTART VELOCITIES
LDB: ============= START OF LOAD BALANCING ============== 257.667
LDB: ============== END OF LOAD BALANCING =============== 257.667
Info: useSync: 0 useProxySync: 0
LDB: =============== DONE WITH MIGRATION ================ 257.667
LDB: ============= START OF LOAD BALANCING ============== 257.731
LDB: TIME 257.731 LOAD: AVG 0.0286696 MAX 0.0367523  PROXIES: TOTAL 461 MAXPE 19 MAXPATCH 6 None MEM: 712.215 MB
LDB: TIME 257.731 LOAD: AVG 0.0286696 MAX 0.0367523  PROXIES: TOTAL 461 MAXPE 19 MAXPATCH 6 RefineTorusLB MEM: 712.215 MB
LDB: TIME 257.731 LOAD: AVG 0.0286696 MAX 0.0367523  PROXIES: TOTAL 461 MAXPE 19 MAXPATCH 6 RefineTorusLB MEM: 712.215 MB
LDB: ============== END OF LOAD BALANCING =============== 257.731
Info: useSync: 0 useProxySync: 0
LDB: =============== DONE WITH MIGRATION ================ 257.731
PRESSURE: 664000 -6.75435 -59.7326 -89.9525 -59.7313 -77.3405 119.752 -89.9519 119.753 -70.3754
GPRESSURE: 664000 -24.225 -11.3428 -46.3797 -81.7167 -42.5725 107.679 -21.2152 94.8952 32.5043
PRESSAVG: 664000 -11.831 -10.5085 -24.6947 -10.5085 -1.46553 -18.5069 -24.6947 -18.5069 -8.13054
GPRESSAVG: 664000 -11.3853 -10.1183 -25.6558 -10.5936 -1.89765 -19.0635 -24.3607 -17.4791 -7.90836
ENERGY:  664000      1165.5829      1875.9689      1765.4301        94.2113        -225007.9016     19859.7473         0.0000         0.0000     40925.5621        -159321.3990       310.3829   -200246.9611   -159277.0773       309.9661            -51.4901       -11.4311    643502.3229        -7.1424        -7.0638

WRITING EXTENDED SYSTEM TO RESTART FILE AT STEP 664000
WRITING COORDINATES TO DCD FILE 1SDT_MK1_310_run1.dcd AT STEP 664000
WRITING COORDINATES TO RESTART FILE AT STEP 664000
FINISHED WRITING RESTART COORDINATES
WRITING VELOCITIES TO RESTART FILE AT STEP 664000
FINISHED WRITING RESTART VELOCITIES
PRESSURE: 665000 -105.918 -49.807 -95.7757 -49.8077 -263.119 25.9621 -95.7752 25.9617 -53.4555
GPRESSURE: 665000 -103.181 -95.088 -133.619 -52.8951 -212.741 -41.2835 -124.526 63.2362 22.6151
PRESSAVG: 665000 19.919 1.9322 9.82322 1.93221 -15.1587 20.3566 9.82319 20.3567 11.0578
GPRESSAVG: 665000 19.5937 1.49812 10.0822 2.76048 -14.7612 20.2216 9.31272 20.5499 10.6865
ENERGY:  665000      1138.0176      1838.2652      1758.5114       104.6445        -224538.0407     19516.5774         0.0000         0.0000     40843.8096        -159338.2150       309.7629   -200182.0246   -159300.1553       309.8743           -140.8306       -97.7691    643641.1234         5.2727         5.1730

WRITING EXTENDED SYSTEM TO RESTART FILE AT STEP 665000
WRITING COORDINATES TO DCD FILE 1SDT_MK1_310_run1.dcd AT STEP 665000
WRITING COORDINATES TO RESTART FILE AT STEP 665000
FINISHED WRITING RESTART COORDINATES
WRITING VELOCITIES TO RESTART FILE AT STEP 665000
FINISHED WRITING RESTART VELOCITIES
LDB: ============= START OF LOAD BALANCING ============== 260.416
LDB: ============== END OF LOAD BALANCING =============== 260.416
Info: useSync: 0 useProxySync: 0
LDB: =============== DONE WITH MIGRATION ================ 260.416
LDB: ============= START OF LOAD BALANCING ============== 260.48
LDB: TIME 260.48 LOAD: AVG 0.0284938 MAX 0.0356704  PROXIES: TOTAL 461 MAXPE 19 MAXPATCH 6 None MEM: 712.215 MB
LDB: TIME 260.48 LOAD: AVG 0.0284938 MAX 0.0356704  PROXIES: TOTAL 461 MAXPE 19 MAXPATCH 6 RefineTorusLB MEM: 712.215 MB
LDB: TIME 260.48 LOAD: AVG 0.0284938 MAX 0.0356704  PROXIES: TOTAL 461 MAXPE 19 MAXPATCH 6 RefineTorusLB MEM: 712.215 MB
LDB: Reverting to original mapping
LDB: ============== END OF LOAD BALANCING =============== 260.48
Info: useSync: 0 useProxySync: 0
LDB: =============== DONE WITH MIGRATION ================ 260.48
PRESSURE: 666000 -51.9907 -3.75913 -112.474 -3.75951 -77.3752 93.0797 -112.475 93.0799 -166.783
GPRESSURE: 666000 -50.8708 -26.3345 -93.1418 63.2431 -2.53756 81.757 -107.922 26.5071 -114.277
PRESSAVG: 666000 -46.2592 -24.5839 12.2521 -24.5839 32.9298 11.0517 12.2521 11.0518 10.4272
GPRESSAVG: 666000 -46.2937 -23.9566 12.1871 -24.6652 32.8874 11.2045 12.27 10.4369 10.5782
ENERGY:  666000      1172.5197      1885.9230      1741.4803       100.9360        -224503.1245     19558.8160         0.0000         0.0000     40729.0138        -159314.4356       308.8922   -200043.4494   -159275.6777       309.8940            -98.7161       -55.8951    642190.9961        -0.9674        -0.9427

WRITING EXTENDED SYSTEM TO RESTART FILE AT STEP 666000
WRITING COORDINATES TO DCD FILE 1SDT_MK1_310_run1.dcd AT STEP 666000
WRITING COORDINATES TO RESTART FILE AT STEP 666000
FINISHED WRITING RESTART COORDINATES
WRITING VELOCITIES TO RESTART FILE AT STEP 666000
FINISHED WRITING RESTART VELOCITIES
PRESSURE: 667000 59.3788 -76.8088 43.5304 -76.8088 146.587 -47.9756 43.5315 -47.9753 -169.958
GPRESSURE: 667000 44.8476 -115.862 -22.7471 -54.6675 189.883 -50.1643 30.0947 80.5558 -126.024
PRESSAVG: 667000 -19.261 -10.3368 -20.8034 -10.3368 -16.2989 -42.1587 -20.8034 -42.1587 26.8005
GPRESSAVG: 667000 -19.0454 -10.8747 -21.1654 -10.6146 -16.7166 -42.4052 -20.5076 -42.3447 27.2568
ENERGY:  667000      1188.6757      1883.8003      1786.1314       110.0312        -224280.4425     19577.3155         0.0000         0.0000     40757.9144        -158976.5740       309.1114   -199734.4885   -158938.0851       310.3284             12.0026        36.2357    642130.0345        -2.9198        -2.8351

WRITING EXTENDED SYSTEM TO RESTART FILE AT STEP 667000
WRITING COORDINATES TO DCD FILE 1SDT_MK1_310_run1.dcd AT STEP 667000
WRITING COORDINATES TO RESTART FILE AT STEP 667000
FINISHED WRITING RESTART COORDINATES
WRITING VELOCITIES TO RESTART FILE AT STEP 667000
FINISHED WRITING RESTART VELOCITIES
LDB: ============= START OF LOAD BALANCING ============== 263.911
LDB: ============== END OF LOAD BALANCING =============== 263.911
Info: useSync: 0 useProxySync: 0
LDB: =============== DONE WITH MIGRATION ================ 263.911
LDB: ============= START OF LOAD BALANCING ============== 263.978
LDB: TIME 263.979 LOAD: AVG 0.0285372 MAX 0.0503182  PROXIES: TOTAL 461 MAXPE 19 MAXPATCH 6 None MEM: 712.215 MB
LDB: TIME 263.979 LOAD: AVG 0.0285372 MAX 0.0503182  PROXIES: TOTAL 461 MAXPE 19 MAXPATCH 6 RefineTorusLB MEM: 712.215 MB
LDB: TIME 263.979 LOAD: AVG 0.0285372 MAX 0.0503182  PROXIES: TOTAL 461 MAXPE 19 MAXPATCH 6 RefineTorusLB MEM: 712.215 MB
LDB: Reverting to original mapping
LDB: ============== END OF LOAD BALANCING =============== 263.979
Info: useSync: 0 useProxySync: 0
LDB: =============== DONE WITH MIGRATION ================ 263.979
PRESSURE: 668000 -46.3346 -20.651 6.01859 -20.6513 -29.2644 -25.2082 6.02034 -25.2079 -143.405
GPRESSURE: 668000 125.923 6.25573 77.5567 -36.6666 64.5378 -60.7169 -1.17515 22.0031 -43.8065
PRESSAVG: 668000 -36.7485 -15.7434 -0.231272 -15.7434 -0.898832 -55.2398 -0.231271 -55.2398 32.917
GPRESSAVG: 668000 -36.5081 -15.2913 0.404904 -15.2406 -0.684914 -54.5096 0.174356 -55.404 32.2585
ENERGY:  668000      1195.6043      1858.5957      1765.0597        93.1680        -225055.6747     20006.7074         0.0000         0.0000     41117.6779        -159018.8616       311.8399   -200136.5395   -158977.5479       310.5223            -73.0012        48.8849    642796.1555        -1.5768        -1.6448

WRITING EXTENDED SYSTEM TO RESTART FILE AT STEP 668000
WRITING COORDINATES TO DCD FILE 1SDT_MK1_310_run1.dcd AT STEP 668000
WRITING COORDINATES TO RESTART FILE AT STEP 668000
FINISHED WRITING RESTART COORDINATES
WRITING VELOCITIES TO RESTART FILE AT STEP 668000
FINISHED WRITING RESTART VELOCITIES
PRESSURE: 669000 125.117 42.6908 73.3876 42.6913 171.986 -79.3327 73.3896 -79.3333 -239.838
GPRESSURE: 669000 208.801 -37.7357 33.8295 60.7864 72.9102 -91.8621 -12.8982 -59.4321 -169.325
PRESSAVG: 669000 -10.5196 4.49837 26.1002 4.49835 5.17262 15.7349 26.1002 15.7349 -7.07956
GPRESSAVG: 669000 -10.8798 4.23553 25.9776 4.20528 5.3845 14.7136 24.9071 16.6532 -7.1421
ENERGY:  669000      1196.4577      1900.8993      1747.7699        94.0576        -224603.7343     19736.1416         0.0000         0.0000     40808.0972        -159120.3110       309.4920   -199928.4082   -159080.2363       310.5638             19.0884        37.4620    642596.3765        -4.1422        -4.2125

WRITING EXTENDED SYSTEM TO RESTART FILE AT STEP 669000
WRITING COORDINATES TO DCD FILE 1SDT_MK1_310_run1.dcd AT STEP 669000
WRITING COORDINATES TO RESTART FILE AT STEP 669000
FINISHED WRITING RESTART COORDINATES
WRITING VELOCITIES TO RESTART FILE AT STEP 669000
FINISHED WRITING RESTART VELOCITIES
LDB: ============= START OF LOAD BALANCING ============== 267.614
LDB: ============== END OF LOAD BALANCING =============== 267.614
Info: useSync: 0 useProxySync: 0
LDB: =============== DONE WITH MIGRATION ================ 267.614
LDB: ============= START OF LOAD BALANCING ============== 267.681
LDB: TIME 267.681 LOAD: AVG 0.0284635 MAX 0.0500703  PROXIES: TOTAL 461 MAXPE 19 MAXPATCH 6 None MEM: 712.215 MB
LDB: TIME 267.681 LOAD: AVG 0.0284635 MAX 0.0500703  PROXIES: TOTAL 461 MAXPE 19 MAXPATCH 6 RefineTorusLB MEM: 712.215 MB
LDB: TIME 267.681 LOAD: AVG 0.0284635 MAX 0.0500703  PROXIES: TOTAL 461 MAXPE 19 MAXPATCH 6 RefineTorusLB MEM: 712.215 MB
LDB: ============== END OF LOAD BALANCING =============== 267.681
Info: useSync: 0 useProxySync: 0
LDB: =============== DONE WITH MIGRATION ================ 267.681
PRESSURE: 670000 174.07 232.23 12.9185 232.23 141.534 91.5829 12.9178 91.5827 -160.543
GPRESSURE: 670000 226.085 223.392 -18.4279 102.107 188.321 93.6379 85.5685 118.595 -67.5475
PRESSAVG: 670000 -20.7202 -9.00188 -8.83452 -9.00188 -13.4572 -1.57086 -8.83454 -1.57082 37.767
GPRESSAVG: 670000 -20.786 -9.17644 -8.38189 -8.80106 -13.8692 -1.57535 -8.3115 -2.18257 37.7476
TIMING: 670000  CPU: 262.9, 0.00158316/step  Wall: 265.221, 0.00159585/step, 1.25496 hours remaining, 712.214844 MB of memory in use.
ETITLE:      TS           BOND          ANGLE          DIHED          IMPRP               ELECT            VDW       BOUNDARY           MISC        KINETIC               TOTAL           TEMP      POTENTIAL         TOTAL3        TEMPAVG            PRESSURE      GPRESSURE         VOLUME       PRESSAVG      GPRESSAVG

ENERGY:  670000      1171.4941      1914.6133      1782.7314        90.4729        -224482.1374     19784.3715         0.0000         0.0000     40751.9170        -158986.5372       309.0659   -199738.4542   -158946.6176       310.0525             51.6868       115.6195    641677.3672         1.1965         1.0308

WRITING EXTENDED SYSTEM TO RESTART FILE AT STEP 670000
WRITING COORDINATES TO DCD FILE 1SDT_MK1_310_run1.dcd AT STEP 670000
WRITING COORDINATES TO RESTART FILE AT STEP 670000
FINISHED WRITING RESTART COORDINATES
WRITING VELOCITIES TO RESTART FILE AT STEP 670000
FINISHED WRITING RESTART VELOCITIES
PRESSURE: 671000 -146.397 -14.013 -22.4261 -14.0128 -63.3712 -160.331 -22.4249 -160.331 96.5285
GPRESSURE: 671000 -100.112 -51.8498 -64.6018 -31.0352 -73.4708 -121.484 -1.6735 -149.428 112.781
PRESSAVG: 671000 -11.2863 -0.403268 -6.57145 -0.403287 44.3794 15.168 -6.5714 15.168 -18.9308
GPRESSAVG: 671000 -11.1096 -0.123226 -6.45432 -0.789078 44.6988 15.9337 -7.00644 15.3966 -19.0674
ENERGY:  671000      1158.8884      1818.0303      1756.3169       111.6699        -224415.7167     19700.6734         0.0000         0.0000     40785.8437        -159084.2941       309.3232   -199870.1378   -159049.2837       310.5312            -37.7466       -20.2671    643805.9053         4.7208         4.8406

WRITING EXTENDED SYSTEM TO RESTART FILE AT STEP 671000
WRITING COORDINATES TO DCD FILE 1SDT_MK1_310_run1.dcd AT STEP 671000
WRITING COORDINATES TO RESTART FILE AT STEP 671000
FINISHED WRITING RESTART COORDINATES
WRITING VELOCITIES TO RESTART FILE AT STEP 671000
FINISHED WRITING RESTART VELOCITIES
LDB: ============= START OF LOAD BALANCING ============== 270.685
LDB: ============== END OF LOAD BALANCING =============== 270.685
Info: useSync: 0 useProxySync: 0
LDB: =============== DONE WITH MIGRATION ================ 270.685
LDB: ============= START OF LOAD BALANCING ============== 270.752
LDB: TIME 270.753 LOAD: AVG 0.0285128 MAX 0.0504174  PROXIES: TOTAL 461 MAXPE 19 MAXPATCH 6 None MEM: 712.215 MB
LDB: TIME 270.753 LOAD: AVG 0.0285128 MAX 0.0504174  PROXIES: TOTAL 461 MAXPE 19 MAXPATCH 6 RefineTorusLB MEM: 712.215 MB
LDB: TIME 270.753 LOAD: AVG 0.0285128 MAX 0.0504174  PROXIES: TOTAL 461 MAXPE 19 MAXPATCH 6 RefineTorusLB MEM: 712.215 MB
LDB: Reverting to original mapping
LDB: ============== END OF LOAD BALANCING =============== 270.753
Info: useSync: 0 useProxySync: 0
LDB: =============== DONE WITH MIGRATION ================ 270.753
PRESSURE: 672000 -137.537 147.58 -133.431 147.58 -261.33 -94.2211 -133.432 -94.2204 -85.9816
GPRESSURE: 672000 -106.756 122.307 -140.36 77.7902 -231.593 -16.2188 -64.1462 -152.71 -37.7558
PRESSAVG: 672000 26.3544 12.8501 8.03039 12.8501 -17.9276 7.90816 8.03039 7.90815 18.5234
GPRESSAVG: 672000 26.0219 13.308 6.48945 12.9172 -17.653 7.46744 8.61746 8.07077 18.5466
ENERGY:  672000      1189.6856      1902.0093      1770.3193        93.8580        -224794.3946     19818.3620         0.0000         0.0000     40982.6573        -159037.5031       310.8159   -200020.1604   -158997.2156       310.1936           -161.6161      -125.3681    644685.3115         8.9834         8.9719

WRITING EXTENDED SYSTEM TO RESTART FILE AT STEP 672000
WRITING COORDINATES TO DCD FILE 1SDT_MK1_310_run1.dcd AT STEP 672000
WRITING COORDINATES TO RESTART FILE AT STEP 672000
FINISHED WRITING RESTART COORDINATES
WRITING VELOCITIES TO RESTART FILE AT STEP 672000
FINISHED WRITING RESTART VELOCITIES
PRESSURE: 673000 -46.7796 28.3993 -39.4107 28.4005 -254.009 171.726 -39.4108 171.726 -23.7988
GPRESSURE: 673000 60.7696 80.2531 28.2269 0.84346 -139.908 199.789 -19.7063 164.962 -37.1639
PRESSAVG: 673000 -12.7505 20.0618 15.7206 20.0618 7.14288 5.85463 15.7206 5.85463 3.85054
GPRESSAVG: 673000 -12.2049 19.1739 17.1385 21.0638 6.82349 6.22776 15.3413 5.31887 3.68328
ENERGY:  673000      1182.7698      1812.1963      1763.6251        98.7305        -225020.4543     19926.6226         0.0000         0.0000     40960.7065        -159275.8034       310.6494   -200236.5098   -159234.9232       310.7307           -108.1957       -38.7674    643886.9424        -0.5857        -0.5660

WRITING EXTENDED SYSTEM TO RESTART FILE AT STEP 673000
WRITING COORDINATES TO DCD FILE 1SDT_MK1_310_run1.dcd AT STEP 673000
WRITING COORDINATES TO RESTART FILE AT STEP 673000
FINISHED WRITING RESTART COORDINATES
WRITING VELOCITIES TO RESTART FILE AT STEP 673000
FINISHED WRITING RESTART VELOCITIES
LDB: ============= START OF LOAD BALANCING ============== 273.843
LDB: ============== END OF LOAD BALANCING =============== 273.843
Info: useSync: 0 useProxySync: 0
LDB: =============== DONE WITH MIGRATION ================ 273.843
LDB: ============= START OF LOAD BALANCING ============== 273.918
LDB: TIME 273.919 LOAD: AVG 0.0330389 MAX 0.059471  PROXIES: TOTAL 461 MAXPE 19 MAXPATCH 6 None MEM: 712.215 MB
LDB: TIME 273.919 LOAD: AVG 0.0330389 MAX 0.059471  PROXIES: TOTAL 461 MAXPE 19 MAXPATCH 6 RefineTorusLB MEM: 712.215 MB
LDB: TIME 273.919 LOAD: AVG 0.0330389 MAX 0.059471  PROXIES: TOTAL 461 MAXPE 19 MAXPATCH 6 RefineTorusLB MEM: 712.215 MB
LDB: Reverting to original mapping
LDB: ============== END OF LOAD BALANCING =============== 273.919
Info: useSync: 0 useProxySync: 0
LDB: =============== DONE WITH MIGRATION ================ 273.919
PRESSURE: 674000 66.5963 -97.7879 24.3146 -97.7867 -55.7816 -22.7321 24.3137 -22.731 97.4461
GPRESSURE: 674000 125.589 -148.682 44.9975 -3.66923 -47.0026 26.8375 -25.972 31.2538 148.123
PRESSAVG: 674000 -41.1296 -12.7148 17.8941 -12.7148 51.4869 6.30159 17.8941 6.30156 -21.2907
GPRESSAVG: 674000 -41.7449 -11.607 16.8778 -14.1053 51.5651 6.29798 18.9175 6.60888 -20.9787
ENERGY:  674000      1149.1427      1819.5948      1740.2238       100.2817        -225197.4727     20001.2354         0.0000         0.0000     41150.4414        -159236.5529       312.0884   -200386.9943   -159194.7641       310.4785             36.0869        75.5698    641627.8525        -3.6445        -3.7195

WRITING EXTENDED SYSTEM TO RESTART FILE AT STEP 674000
WRITING COORDINATES TO DCD FILE 1SDT_MK1_310_run1.dcd AT STEP 674000
WRITING COORDINATES TO RESTART FILE AT STEP 674000
FINISHED WRITING RESTART COORDINATES
WRITING VELOCITIES TO RESTART FILE AT STEP 674000
FINISHED WRITING RESTART VELOCITIES
WRITING COORDINATES TO DCD FILE 1SDT_MK1_310_run1.dcd AT STEP 675000
WRITING COORDINATES TO RESTART FILE AT STEP 675000
FINISHED WRITING RESTART COORDINATES
WRITING VELOCITIES TO RESTART FILE AT STEP 675000
FINISHED WRITING RESTART VELOCITIES
PRESSURE: 675000 -90.3576 82.4725 -92.6237 82.4726 35.879 41.711 -92.6232 41.7106 132.254
GPRESSURE: 675000 -46.9016 49.4446 -92.0731 34.5376 93.8506 -15.4632 -2.63302 69.5594 124.845
PRESSAVG: 675000 19.9331 -17.3217 8.57563 -17.3217 0.777916 8.38574 8.57561 8.38573 -17.9285
GPRESSAVG: 675000 20.1384 -17.6625 8.94734 -17.1993 0.650941 8.16258 8.12501 8.64435 -18.2456
ENERGY:  675000      1161.5431      1884.3255      1763.1580       100.9753        -225337.9712     20080.7454         0.0000         0.0000     40888.0329        -159459.1909       310.0982   -200347.2238   -159415.8387       309.6225             25.9253        57.2648    641384.8815         0.9275         0.8479

WRITING EXTENDED SYSTEM TO RESTART FILE AT STEP 675000
LDB: ============= START OF LOAD BALANCING ============== 276.929
LDB: ============== END OF LOAD BALANCING =============== 276.929
Info: useSync: 0 useProxySync: 0
LDB: =============== DONE WITH MIGRATION ================ 276.929
LDB: ============= START OF LOAD BALANCING ============== 276.997
LDB: TIME 276.997 LOAD: AVG 0.0286632 MAX 0.0513271  PROXIES: TOTAL 461 MAXPE 19 MAXPATCH 6 None MEM: 712.215 MB
LDB: TIME 276.997 LOAD: AVG 0.0286632 MAX 0.0513271  PROXIES: TOTAL 461 MAXPE 19 MAXPATCH 6 RefineTorusLB MEM: 712.215 MB
LDB: TIME 276.997 LOAD: AVG 0.0286632 MAX 0.0513271  PROXIES: TOTAL 461 MAXPE 19 MAXPATCH 6 RefineTorusLB MEM: 712.215 MB
LDB: Reverting to original mapping
LDB: ============== END OF LOAD BALANCING =============== 276.997
Info: useSync: 0 useProxySync: 0
LDB: =============== DONE WITH MIGRATION ================ 276.998
PRESSURE: 676000 -281.782 179.124 14.9096 179.124 -219.591 -167.489 14.9111 -167.489 0.306839
GPRESSURE: 676000 -215.149 139.891 -7.98534 213.21 -195.186 -108.115 61.5127 -202.335 25.7071
PRESSAVG: 676000 18.8055 21.5409 -0.650562 21.5409 2.45427 -40.0559 -0.650555 -40.0559 -11.6578
GPRESSAVG: 676000 18.8777 21.5498 -0.753234 21.4971 2.70076 -40.0722 -0.858089 -40.0395 -11.5762
ENERGY:  676000      1171.0593      1933.2309      1787.8532        94.1250        -224646.8805     19522.2741         0.0000         0.0000     40559.8939        -159578.4442       307.6096   -200138.3381   -159539.5673       308.9311           -167.0220      -128.2092    642751.4295         3.2007         3.3341

WRITING EXTENDED SYSTEM TO RESTART FILE AT STEP 676000
WRITING COORDINATES TO DCD FILE 1SDT_MK1_310_run1.dcd AT STEP 676000
WRITING COORDINATES TO RESTART FILE AT STEP 676000
FINISHED WRITING RESTART COORDINATES
WRITING VELOCITIES TO RESTART FILE AT STEP 676000
FINISHED WRITING RESTART VELOCITIES
PRESSURE: 677000 -107.232 -139.07 -159.938 -139.069 38.9726 -86.1819 -159.938 -86.1827 -27.9569
GPRESSURE: 677000 2.12062 -139.126 -194.252 -123.222 76.1885 10.5254 -78.6413 -27.4751 -18.3499
PRESSAVG: 677000 13.4601 10.9358 -5.72603 10.9358 9.26678 -37.4098 -5.72606 -37.4098 -9.838
GPRESSAVG: 677000 13.3446 10.71 -6.4334 11.3172 8.80484 -36.8995 -5.17825 -37.854 -9.18457
ENERGY:  677000      1133.4932      1858.1441      1741.8706       109.2572        -224954.8380     19771.1987         0.0000         0.0000     40798.9149        -159541.9593       309.4224   -200340.8741   -159501.7118       309.2155            -32.0722        19.9864    640787.5386         4.2963         4.3216

WRITING EXTENDED SYSTEM TO RESTART FILE AT STEP 677000
WRITING COORDINATES TO DCD FILE 1SDT_MK1_310_run1.dcd AT STEP 677000
WRITING COORDINATES TO RESTART FILE AT STEP 677000
FINISHED WRITING RESTART COORDINATES
WRITING VELOCITIES TO RESTART FILE AT STEP 677000
FINISHED WRITING RESTART VELOCITIES
LDB: ============= START OF LOAD BALANCING ============== 280.313
LDB: ============== END OF LOAD BALANCING =============== 280.313
Info: useSync: 0 useProxySync: 0
LDB: =============== DONE WITH MIGRATION ================ 280.313
LDB: ============= START OF LOAD BALANCING ============== 280.396
LDB: TIME 280.397 LOAD: AVG 0.0286262 MAX 0.0511788  PROXIES: TOTAL 461 MAXPE 19 MAXPATCH 6 None MEM: 712.215 MB
LDB: TIME 280.397 LOAD: AVG 0.0286262 MAX 0.0511788  PROXIES: TOTAL 461 MAXPE 19 MAXPATCH 6 RefineTorusLB MEM: 712.215 MB
LDB: TIME 280.397 LOAD: AVG 0.0286262 MAX 0.0511788  PROXIES: TOTAL 461 MAXPE 19 MAXPATCH 6 RefineTorusLB MEM: 712.215 MB
LDB: ============== END OF LOAD BALANCING =============== 280.397
Info: useSync: 0 useProxySync: 0
LDB: =============== DONE WITH MIGRATION ================ 280.397
PRESSURE: 678000 -248.721 -119.531 -112.992 -119.531 -383.854 141.514 -112.992 141.513 -85.0588
GPRESSURE: 678000 -222.694 -89.8783 -170.321 -108.977 -311.601 167.232 -98.521 189.926 -42.6133
PRESSAVG: 678000 -0.950327 11.9551 28.1005 11.9551 -11.4609 8.76708 28.1005 8.76705 22.3261
GPRESSAVG: 678000 -1.02281 12.1484 28.0973 12.2291 -11.3066 8.99003 27.1183 9.01161 21.8372
ENERGY:  678000      1202.4226      1807.0522      1771.0929       103.9653        -224376.9508     19334.0093         0.0000         0.0000     40586.8281        -159571.5804       307.8139   -200158.4084   -159528.1092       309.0332           -239.2110      -192.3030    641908.2593         3.3050         3.1693

WRITING EXTENDED SYSTEM TO RESTART FILE AT STEP 678000
WRITING COORDINATES TO DCD FILE 1SDT_MK1_310_run1.dcd AT STEP 678000
WRITING COORDINATES TO RESTART FILE AT STEP 678000
FINISHED WRITING RESTART COORDINATES
WRITING VELOCITIES TO RESTART FILE AT STEP 678000
FINISHED WRITING RESTART VELOCITIES
PRESSURE: 679000 -58.808 0.483624 230.125 0.482331 -48.6579 50.5117 230.124 50.5129 14.5828
GPRESSURE: 679000 -58.9308 -95.2127 220.821 23.2068 -71.5847 -48.3532 231.888 19.3769 73.2874
PRESSAVG: 679000 -23.9504 15.6769 41.0636 15.6768 8.41813 20.5377 41.0635 20.5378 15.2429
GPRESSAVG: 679000 -23.7795 15.9264 42.2401 15.2524 8.44426 20.2184 41.1671 20.3369 15.2663
ENERGY:  679000      1173.8669      1812.1732      1770.4986        89.7625        -225340.8844     19821.2346         0.0000         0.0000     40903.5726        -159769.7760       310.2161   -200673.3486   -159730.9693       309.0021            -30.9610       -19.0760    641057.8295        -0.0965        -0.0230

WRITING EXTENDED SYSTEM TO RESTART FILE AT STEP 679000
WRITING COORDINATES TO DCD FILE 1SDT_MK1_310_run1.dcd AT STEP 679000
WRITING COORDINATES TO RESTART FILE AT STEP 679000
FINISHED WRITING RESTART COORDINATES
WRITING VELOCITIES TO RESTART FILE AT STEP 679000
FINISHED WRITING RESTART VELOCITIES
LDB: ============= START OF LOAD BALANCING ============== 283.382
LDB: ============== END OF LOAD BALANCING =============== 283.382
Info: useSync: 0 useProxySync: 0
LDB: =============== DONE WITH MIGRATION ================ 283.382
LDB: ============= START OF LOAD BALANCING ============== 283.449
LDB: TIME 283.449 LOAD: AVG 0.0282621 MAX 0.0409911  PROXIES: TOTAL 461 MAXPE 19 MAXPATCH 6 None MEM: 712.215 MB
LDB: TIME 283.449 LOAD: AVG 0.0282621 MAX 0.0409911  PROXIES: TOTAL 461 MAXPE 19 MAXPATCH 6 RefineTorusLB MEM: 712.215 MB
LDB: TIME 283.449 LOAD: AVG 0.0282621 MAX 0.0409911  PROXIES: TOTAL 461 MAXPE 19 MAXPATCH 6 RefineTorusLB MEM: 712.215 MB
LDB: ============== END OF LOAD BALANCING =============== 283.449
Info: useSync: 0 useProxySync: 0
LDB: =============== DONE WITH MIGRATION ================ 283.45
PRESSURE: 680000 -110.839 138.961 71.7699 138.962 195.717 -75.1962 71.7705 -75.1963 -272.065
GPRESSURE: 680000 -78.6253 81.3704 -63.4405 142.044 265.89 -44.0802 75.2897 -72.0105 -330.282
PRESSAVG: 680000 1.48878 13.7634 27.5631 13.7634 15.8234 25.8183 27.5631 25.8183 -9.5147
GPRESSAVG: 680000 1.59456 14.0442 27.7091 13.9497 15.5734 25.7512 27.214 26.3794 -9.48523
TIMING: 680000  CPU: 278.3, 0.00154003/step  Wall: 280.967, 0.00157461/step, 1.23388 hours remaining, 712.214844 MB of memory in use.
ETITLE:      TS           BOND          ANGLE          DIHED          IMPRP               ELECT            VDW       BOUNDARY           MISC        KINETIC               TOTAL           TEMP      POTENTIAL         TOTAL3        TEMPAVG            PRESSURE      GPRESSURE         VOLUME       PRESSAVG      GPRESSAVG

ENERGY:  680000      1151.3973      1863.1875      1751.4614       111.2660        -225056.7476     19553.7091         0.0000         0.0000     40748.6169        -159877.1095       309.0409   -200625.7263   -159829.7899       308.8875            -62.3960       -47.6723    640981.0307         2.5992         2.5609

WRITING EXTENDED SYSTEM TO RESTART FILE AT STEP 680000
WRITING COORDINATES TO DCD FILE 1SDT_MK1_310_run1.dcd AT STEP 680000
WRITING COORDINATES TO RESTART FILE AT STEP 680000
FINISHED WRITING RESTART COORDINATES
WRITING VELOCITIES TO RESTART FILE AT STEP 680000
FINISHED WRITING RESTART VELOCITIES
PRESSURE: 681000 -289.548 54.4542 185.382 54.4565 -119.492 -136.937 185.382 -136.938 -125.344
GPRESSURE: 681000 -249.247 138.066 146.233 -14.678 14.5557 -185.524 183.679 -176.318 -78.9957
PRESSAVG: 681000 12.6748 -24.5131 59.0637 -24.5131 25.6767 13.0778 59.0637 13.0777 -23.328
GPRESSAVG: 681000 12.3052 -24.6316 58.097 -24.8059 25.9129 12.9315 59.401 13.3506 -23.2042
ENERGY:  681000      1186.5936      1866.8759      1773.0071       106.6799        -224997.0536     19588.9825         0.0000         0.0000     40624.7495        -159850.1652       308.1015   -200474.9147   -159800.4173       308.4366           -178.1279      -104.5623    638906.1849         5.0078         5.0046

WRITING EXTENDED SYSTEM TO RESTART FILE AT STEP 681000
WRITING COORDINATES TO DCD FILE 1SDT_MK1_310_run1.dcd AT STEP 681000
WRITING COORDINATES TO RESTART FILE AT STEP 681000
FINISHED WRITING RESTART COORDINATES
WRITING VELOCITIES TO RESTART FILE AT STEP 681000
FINISHED WRITING RESTART VELOCITIES
LDB: ============= START OF LOAD BALANCING ============== 286.952
LDB: ============== END OF LOAD BALANCING =============== 286.952
Info: useSync: 0 useProxySync: 0
LDB: =============== DONE WITH MIGRATION ================ 286.952
LDB: ============= START OF LOAD BALANCING ============== 287.05
LDB: TIME 287.05 LOAD: AVG 0.0282868 MAX 0.042964  PROXIES: TOTAL 461 MAXPE 19 MAXPATCH 6 None MEM: 712.215 MB
LDB: TIME 287.05 LOAD: AVG 0.0282868 MAX 0.042964  PROXIES: TOTAL 461 MAXPE 19 MAXPATCH 6 RefineTorusLB MEM: 712.215 MB
LDB: TIME 287.05 LOAD: AVG 0.0282868 MAX 0.042964  PROXIES: TOTAL 461 MAXPE 19 MAXPATCH 6 RefineTorusLB MEM: 712.215 MB
LDB: Reverting to original mapping
LDB: ============== END OF LOAD BALANCING =============== 287.05
Info: useSync: 0 useProxySync: 0
LDB: =============== DONE WITH MIGRATION ================ 287.05
PRESSURE: 682000 -45.2687 90.4133 -0.533318 90.4133 95.9358 -89.8226 -0.533856 -89.8215 -97.9873
GPRESSURE: 682000 55.4041 174.375 43.3373 63.5183 154.373 -123.208 -11.6627 -25.7661 -35.6314
PRESSAVG: 682000 -26.5491 48.5125 39.7556 48.5125 12.7975 25.0588 39.7556 25.0588 35.3341
GPRESSAVG: 682000 -26.0875 48.1473 39.9972 48.4286 13.0729 25.1817 40.5337 24.4336 34.6452
ENERGY:  682000      1161.1421      1808.9687      1767.4126        98.0542        -225414.3902     19931.6539         0.0000         0.0000     40703.8780        -159943.2808       308.7016   -200647.1588   -159903.1905       308.8505            -15.7734        58.0487    639773.5049         7.1942         7.2102

WRITING EXTENDED SYSTEM TO RESTART FILE AT STEP 682000
WRITING COORDINATES TO DCD FILE 1SDT_MK1_310_run1.dcd AT STEP 682000
WRITING COORDINATES TO RESTART FILE AT STEP 682000
FINISHED WRITING RESTART COORDINATES
WRITING VELOCITIES TO RESTART FILE AT STEP 682000
FINISHED WRITING RESTART VELOCITIES
PRESSURE: 683000 -135.334 96.1861 61.6252 96.1862 -211.498 -92.8634 61.6244 -92.8631 -288.778
GPRESSURE: 683000 -97.0077 156.278 42.4545 102.568 -180.164 -100.337 113.165 4.0048 -267.787
PRESSAVG: 683000 22.0613 2.302 5.81063 2.30203 -23.787 47.0701 5.81057 47.07 -13.6727
GPRESSAVG: 683000 21.7424 2.45202 6.08256 2.93425 -23.7103 46.5823 4.47848 47.9549 -13.2141
ENERGY:  683000      1126.8075      1834.5831      1761.5889       100.1346        -224969.0105     19462.3531         0.0000         0.0000     40482.9435        -160200.5999       307.0260   -200683.5434   -160162.3206       307.7262           -211.8702      -181.6529    639791.7207        -5.1328        -5.0607

WRITING EXTENDED SYSTEM TO RESTART FILE AT STEP 683000
WRITING COORDINATES TO DCD FILE 1SDT_MK1_310_run1.dcd AT STEP 683000
WRITING COORDINATES TO RESTART FILE AT STEP 683000
FINISHED WRITING RESTART COORDINATES
WRITING VELOCITIES TO RESTART FILE AT STEP 683000
FINISHED WRITING RESTART VELOCITIES
LDB: ============= START OF LOAD BALANCING ============== 289.835
LDB: ============== END OF LOAD BALANCING =============== 289.835
Info: useSync: 0 useProxySync: 0
LDB: =============== DONE WITH MIGRATION ================ 289.835
LDB: ============= START OF LOAD BALANCING ============== 289.903
LDB: TIME 289.903 LOAD: AVG 0.0287826 MAX 0.050755  PROXIES: TOTAL 461 MAXPE 19 MAXPATCH 6 None MEM: 712.215 MB
LDB: TIME 289.903 LOAD: AVG 0.0287826 MAX 0.050755  PROXIES: TOTAL 461 MAXPE 19 MAXPATCH 6 RefineTorusLB MEM: 712.215 MB
LDB: TIME 289.903 LOAD: AVG 0.0287826 MAX 0.050755  PROXIES: TOTAL 461 MAXPE 19 MAXPATCH 6 RefineTorusLB MEM: 712.215 MB
LDB: ============== END OF LOAD BALANCING =============== 289.903
Info: useSync: 0 useProxySync: 0
LDB: =============== DONE WITH MIGRATION ================ 289.903
PRESSURE: 684000 3.24589 29.9507 -110.593 29.9496 -95.3566 18.1062 -110.593 18.1037 50.5348
GPRESSURE: 684000 63.4019 -36.9116 -169.476 45.9371 -68.9497 52.959 1.87485 -80.3015 -15.9275
PRESSAVG: 684000 16.9806 14.5196 31.5665 14.5196 11.0377 7.06917 31.5665 7.06919 -27.4738
GPRESSAVG: 684000 16.8276 14.4694 30.5225 14.7616 11.0777 7.78209 32.4067 5.7782 -27.3194
ENERGY:  684000      1203.6430      1812.9258      1813.2796       111.1431        -225414.7575     19760.1333         0.0000         0.0000     40836.6578        -159876.9749       309.7086   -200713.6327   -159837.6088       308.9228            -13.8586        -7.1585    639974.4689         0.1815         0.1953

WRITING EXTENDED SYSTEM TO RESTART FILE AT STEP 684000
WRITING COORDINATES TO DCD FILE 1SDT_MK1_310_run1.dcd AT STEP 684000
WRITING COORDINATES TO RESTART FILE AT STEP 684000
FINISHED WRITING RESTART COORDINATES
WRITING VELOCITIES TO RESTART FILE AT STEP 684000
FINISHED WRITING RESTART VELOCITIES
PRESSURE: 685000 -118.919 34.908 -78.6825 34.9085 -163.385 58.0625 -78.6807 58.0612 -237.781
GPRESSURE: 685000 22.276 38.3305 -116.717 -44.5773 -93.8288 29.7417 -86.0144 74.2946 -164.567
PRESSAVG: 685000 -8.99304 -34.3448 -51.125 -34.3448 -5.46787 11.0968 -51.1249 11.0968 22.8174
GPRESSAVG: 685000 -9.21758 -34.3321 -50.8972 -34.1483 -5.79944 11.0913 -50.9053 11.9688 23.0073
ENERGY:  685000      1191.2162      1794.9179      1792.7291       105.3734        -225556.5573     19640.3553         0.0000         0.0000     40942.8853        -160089.0802       310.5143   -201031.9654   -160050.1570       308.6787           -173.3620       -78.7065    639300.9955         2.7855         2.6634

WRITING EXTENDED SYSTEM TO RESTART FILE AT STEP 685000
WRITING COORDINATES TO DCD FILE 1SDT_MK1_310_run1.dcd AT STEP 685000
WRITING COORDINATES TO RESTART FILE AT STEP 685000
FINISHED WRITING RESTART COORDINATES
WRITING VELOCITIES TO RESTART FILE AT STEP 685000
FINISHED WRITING RESTART VELOCITIES
LDB: ============= START OF LOAD BALANCING ============== 292.595
LDB: ============== END OF LOAD BALANCING =============== 292.595
Info: useSync: 0 useProxySync: 0
LDB: =============== DONE WITH MIGRATION ================ 292.595
LDB: ============= START OF LOAD BALANCING ============== 292.663
LDB: TIME 292.663 LOAD: AVG 0.0288596 MAX 0.0507452  PROXIES: TOTAL 461 MAXPE 19 MAXPATCH 6 None MEM: 712.215 MB
LDB: TIME 292.663 LOAD: AVG 0.0288596 MAX 0.0507452  PROXIES: TOTAL 461 MAXPE 19 MAXPATCH 6 RefineTorusLB MEM: 712.215 MB
LDB: TIME 292.663 LOAD: AVG 0.0288596 MAX 0.0507452  PROXIES: TOTAL 461 MAXPE 19 MAXPATCH 6 RefineTorusLB MEM: 712.215 MB
LDB: ============== END OF LOAD BALANCING =============== 292.663
Info: useSync: 0 useProxySync: 0
LDB: =============== DONE WITH MIGRATION ================ 292.664
PRESSURE: 686000 44.0099 25.7726 -99.5771 25.7729 -164.279 6.40236 -99.5777 6.40186 233.157
GPRESSURE: 686000 26.5468 144.356 -134.105 50.091 -236.729 58.6052 -70.9444 44.3293 168.873
PRESSAVG: 686000 5.60825 -1.11078 -42.2619 -1.11076 24.5049 29.867 -42.2619 29.867 -20.2187
GPRESSAVG: 686000 5.48276 -1.05981 -41.1012 -1.76377 24.5194 29.5509 -42.8658 29.4641 -20.0444
ENERGY:  686000      1150.9323      1746.7777      1805.2906       104.9023        -225166.3594     19617.8522         0.0000         0.0000     40786.9557        -159953.6486       309.3317   -200740.6043   -159910.7525       308.5890             37.6295       -13.7697    638635.9481         3.2982         3.3193

WRITING EXTENDED SYSTEM TO RESTART FILE AT STEP 686000
WRITING COORDINATES TO DCD FILE 1SDT_MK1_310_run1.dcd AT STEP 686000
WRITING COORDINATES TO RESTART FILE AT STEP 686000
FINISHED WRITING RESTART COORDINATES
WRITING VELOCITIES TO RESTART FILE AT STEP 686000
FINISHED WRITING RESTART VELOCITIES
PRESSURE: 687000 113.542 -139.548 62.6164 -139.549 18.0329 78.0581 62.6165 78.0572 -10.3698
GPRESSURE: 687000 146.327 -114.386 175.665 -113.413 -22.2772 66.0054 69.0157 31.0035 72.4101
PRESSAVG: 687000 2.43964 6.81199 -25.1769 6.81199 5.96375 -17.4659 -25.177 -17.4658 17.0921
GPRESSAVG: 687000 2.77568 6.73198 -24.6847 7.7112 5.65955 -18.3376 -25.178 -17.9089 16.7654
ENERGY:  687000      1171.6507      1813.4840      1783.4598       113.9931        -225470.7002     20063.4829         0.0000         0.0000     40595.6875        -159928.9421       307.8811   -200524.6297   -159889.5604       308.2497             40.4016        65.4866    642229.8535         8.4985         8.4002

WRITING EXTENDED SYSTEM TO RESTART FILE AT STEP 687000
WRITING COORDINATES TO DCD FILE 1SDT_MK1_310_run1.dcd AT STEP 687000
WRITING COORDINATES TO RESTART FILE AT STEP 687000
FINISHED WRITING RESTART COORDINATES
WRITING VELOCITIES TO RESTART FILE AT STEP 687000
FINISHED WRITING RESTART VELOCITIES
LDB: ============= START OF LOAD BALANCING ============== 295.625
LDB: ============== END OF LOAD BALANCING =============== 295.625
Info: useSync: 0 useProxySync: 0
LDB: =============== DONE WITH MIGRATION ================ 295.625
LDB: ============= START OF LOAD BALANCING ============== 295.693
LDB: TIME 295.693 LOAD: AVG 0.0288993 MAX 0.0509299  PROXIES: TOTAL 461 MAXPE 19 MAXPATCH 6 None MEM: 712.215 MB
LDB: TIME 295.693 LOAD: AVG 0.0288993 MAX 0.0509299  PROXIES: TOTAL 461 MAXPE 19 MAXPATCH 6 RefineTorusLB MEM: 712.215 MB
LDB: TIME 295.693 LOAD: AVG 0.0288993 MAX 0.0509299  PROXIES: TOTAL 461 MAXPE 19 MAXPATCH 6 RefineTorusLB MEM: 712.215 MB
LDB: Reverting to original mapping
LDB: ============== END OF LOAD BALANCING =============== 295.693
Info: useSync: 0 useProxySync: 0
LDB: =============== DONE WITH MIGRATION ================ 295.693
PRESSURE: 688000 235.927 25.5826 215.597 25.5825 185.056 161.314 215.598 161.314 168.138
GPRESSURE: 688000 145.462 -19.5172 229.986 11.524 253.009 211.809 185.423 219.596 179.297
PRESSAVG: 688000 -7.14407 29.5075 14.6514 29.5075 -12.0796 0.94982 14.6515 0.949832 19.2973
GPRESSAVG: 688000 -7.61072 29.2135 13.0552 29.4508 -11.708 2.36661 15.304 1.11995 19.3638
ENERGY:  688000      1133.6171      1876.0392      1772.8085        95.2422        -225582.5974     20156.1355         0.0000         0.0000     40743.4566        -159805.2985       309.0018   -200548.7550   -159766.4084       308.7339            196.3736       192.5891    641861.7677         0.0245         0.0150

WRITING EXTENDED SYSTEM TO RESTART FILE AT STEP 688000
WRITING COORDINATES TO DCD FILE 1SDT_MK1_310_run1.dcd AT STEP 688000
WRITING COORDINATES TO RESTART FILE AT STEP 688000
FINISHED WRITING RESTART COORDINATES
WRITING VELOCITIES TO RESTART FILE AT STEP 688000
FINISHED WRITING RESTART VELOCITIES
PRESSURE: 689000 -183.326 -2.27135 175.391 -2.27084 176.369 -21.934 175.391 -21.9336 159.357
GPRESSURE: 689000 -158.17 35.3679 175.317 11.2567 50.1905 -113.833 57.7264 33.101 187.251
PRESSAVG: 689000 -57.2719 0.122615 38.5754 0.122586 37.7817 17.4434 38.5754 17.4433 13.6591
GPRESSAVG: 689000 -56.68 0.528558 39.1408 -0.589838 37.6163 17.216 38.3129 17.7229 13.4318
ENERGY:  689000      1145.8990      1825.7930      1790.0495       106.0386        -225360.0212     19828.4028         0.0000         0.0000     41014.4913        -159649.3469       311.0573   -200663.8382   -159604.0972       308.6857             50.7999        26.4239    642172.4064        -1.9437        -1.8773

WRITING EXTENDED SYSTEM TO RESTART FILE AT STEP 689000
WRITING COORDINATES TO DCD FILE 1SDT_MK1_310_run1.dcd AT STEP 689000
WRITING COORDINATES TO RESTART FILE AT STEP 689000
FINISHED WRITING RESTART COORDINATES
WRITING VELOCITIES TO RESTART FILE AT STEP 689000
FINISHED WRITING RESTART VELOCITIES
LDB: ============= START OF LOAD BALANCING ============== 298.67
LDB: ============== END OF LOAD BALANCING =============== 298.671
Info: useSync: 0 useProxySync: 0
LDB: =============== DONE WITH MIGRATION ================ 298.671
LDB: ============= START OF LOAD BALANCING ============== 298.738
LDB: TIME 298.738 LOAD: AVG 0.0286403 MAX 0.0502446  PROXIES: TOTAL 461 MAXPE 19 MAXPATCH 6 None MEM: 712.215 MB
LDB: TIME 298.738 LOAD: AVG 0.0286403 MAX 0.0502446  PROXIES: TOTAL 461 MAXPE 19 MAXPATCH 6 RefineTorusLB MEM: 712.215 MB
LDB: TIME 298.738 LOAD: AVG 0.0286403 MAX 0.0502446  PROXIES: TOTAL 461 MAXPE 19 MAXPATCH 6 RefineTorusLB MEM: 712.215 MB
LDB: ============== END OF LOAD BALANCING =============== 298.738
Info: useSync: 0 useProxySync: 0
LDB: =============== DONE WITH MIGRATION ================ 298.739
PRESSURE: 690000 -16.6007 -69.8951 -122.468 -69.8951 36.4462 -121.688 -122.468 -121.689 -99.1364
GPRESSURE: 690000 -80.7102 -69.3724 -56.6935 -92.301 16.6412 -117.98 -62.7547 -115.985 -80.4282
PRESSAVG: 690000 -17.8111 7.29191 -5.4165 7.2919 0.734949 -45.5857 -5.41648 -45.5857 20.2994
GPRESSAVG: 690000 -18.6205 7.7472 -5.98709 6.93638 1.0339 -45.428 -5.38667 -45.8762 20.4378
TIMING: 690000  CPU: 293.215, 0.00149151/step  Wall: 296.134, 0.00151668/step, 1.18428 hours remaining, 712.214844 MB of memory in use.
ETITLE:      TS           BOND          ANGLE          DIHED          IMPRP               ELECT            VDW       BOUNDARY           MISC        KINETIC               TOTAL           TEMP      POTENTIAL         TOTAL3        TEMPAVG            PRESSURE      GPRESSURE         VOLUME       PRESSAVG      GPRESSAVG

ENERGY:  690000      1159.4357      1882.2431      1779.5268        90.5933        -225346.3548     19850.5374         0.0000         0.0000     40893.6226        -159690.3959       310.1406   -200584.0185   -159649.0842       309.2365            -26.4303       -48.1657    643223.9752         1.0744         0.9504

WRITING EXTENDED SYSTEM TO RESTART FILE AT STEP 690000
WRITING COORDINATES TO DCD FILE 1SDT_MK1_310_run1.dcd AT STEP 690000
WRITING COORDINATES TO RESTART FILE AT STEP 690000
FINISHED WRITING RESTART COORDINATES
WRITING VELOCITIES TO RESTART FILE AT STEP 690000
FINISHED WRITING RESTART VELOCITIES
PRESSURE: 691000 -20.58 241.411 152.755 241.412 -94.2744 42.0576 152.754 42.0567 113.056
GPRESSURE: 691000 -44.4727 295.089 85.8997 170.027 -117.171 14.6352 7.15427 93.3988 108.574
PRESSAVG: 691000 -3.06449 10.5356 -6.09837 10.5356 17.8315 2.16432 -6.09837 2.16434 -7.31469
GPRESSAVG: 691000 -2.87292 10.7521 -5.17019 10.9307 17.824 1.9654 -6.64753 1.86439 -7.44558
ENERGY:  691000      1130.8089      1904.0218      1774.1066       108.9330        -224798.6215     19602.5650         0.0000         0.0000     40762.3498        -159515.8365       309.1451   -200278.1863   -159476.4742       309.4034             -0.5996       -17.6898    639957.7312         2.4841         2.5018

WRITING EXTENDED SYSTEM TO RESTART FILE AT STEP 691000
WRITING COORDINATES TO DCD FILE 1SDT_MK1_310_run1.dcd AT STEP 691000
WRITING COORDINATES TO RESTART FILE AT STEP 691000
FINISHED WRITING RESTART COORDINATES
WRITING VELOCITIES TO RESTART FILE AT STEP 691000
FINISHED WRITING RESTART VELOCITIES
LDB: ============= START OF LOAD BALANCING ============== 302.033
LDB: ============== END OF LOAD BALANCING =============== 302.034
Info: useSync: 0 useProxySync: 0
LDB: =============== DONE WITH MIGRATION ================ 302.034
LDB: ============= START OF LOAD BALANCING ============== 302.099
LDB: TIME 302.1 LOAD: AVG 0.0283999 MAX 0.0396369  PROXIES: TOTAL 461 MAXPE 19 MAXPATCH 6 None MEM: 712.215 MB
LDB: TIME 302.1 LOAD: AVG 0.0283999 MAX 0.0396369  PROXIES: TOTAL 461 MAXPE 19 MAXPATCH 6 RefineTorusLB MEM: 712.215 MB
LDB: TIME 302.1 LOAD: AVG 0.0283999 MAX 0.0396369  PROXIES: TOTAL 461 MAXPE 19 MAXPATCH 6 RefineTorusLB MEM: 712.215 MB
LDB: ============== END OF LOAD BALANCING =============== 302.1
Info: useSync: 0 useProxySync: 0
LDB: =============== DONE WITH MIGRATION ================ 302.1
WRITING COORDINATES TO DCD FILE 1SDT_MK1_310_run1.dcd AT STEP 692000
WRITING COORDINATES TO RESTART FILE AT STEP 692000
FINISHED WRITING RESTART COORDINATES
WRITING VELOCITIES TO RESTART FILE AT STEP 692000
FINISHED WRITING RESTART VELOCITIES
PRESSURE: 692000 14.5864 -1.29284 57.4336 -1.29172 -277.361 -17.0742 57.4336 -17.0726 -171.39
GPRESSURE: 692000 104.979 -42.7798 103.89 -67.085 -197.246 -45.013 -23.4497 -65.023 -33.3041
PRESSAVG: 692000 2.44878 46.7276 5.51375 46.7276 22.6836 -16.2273 5.51372 -16.2273 -27.4581
GPRESSAVG: 692000 2.84985 46.7311 4.7384 46.5258 21.8633 -15.6339 6.06765 -17.6005 -27.0364
ENERGY:  692000      1183.2702      1827.3792      1751.8203       104.4584        -224585.3976     19466.4490         0.0000         0.0000     40752.1112        -159499.9094       309.0674   -200252.0206   -159460.2158       309.3898           -144.7216       -41.8568    639835.6844        -0.7752        -0.7744

WRITING EXTENDED SYSTEM TO RESTART FILE AT STEP 692000
PRESSURE: 693000 -19.5838 -168.133 -82.3371 -168.134 -112.068 -21.9319 -82.3366 -21.9311 15.3106
GPRESSURE: 693000 -18.1679 -204.295 -106.245 -102.587 -137.176 -71.2657 -55.5045 -19.306 30.3346
PRESSAVG: 693000 51.3201 -27.1182 49.6682 -27.1182 -5.10806 -1.98538 49.6682 -1.9854 -32.9804
GPRESSAVG: 693000 51.125 -27.3798 50.6168 -26.5189 -4.19947 -2.65706 49.2326 -0.552337 -33.475
ENERGY:  693000      1167.7821      1955.8711      1765.6757        95.4712        -225081.6129     19780.0555         0.0000         0.0000     40658.6989        -159658.0583       308.3590   -200316.7572   -159614.1019       308.9107            -38.7805       -41.6698    642270.3686         4.4105         4.4835

WRITING EXTENDED SYSTEM TO RESTART FILE AT STEP 693000
WRITING COORDINATES TO DCD FILE 1SDT_MK1_310_run1.dcd AT STEP 693000
WRITING COORDINATES TO RESTART FILE AT STEP 693000
FINISHED WRITING RESTART COORDINATES
WRITING VELOCITIES TO RESTART FILE AT STEP 693000
FINISHED WRITING RESTART VELOCITIES
LDB: ============= START OF LOAD BALANCING ============== 305.229
LDB: ============== END OF LOAD BALANCING =============== 305.23
Info: useSync: 0 useProxySync: 0
LDB: =============== DONE WITH MIGRATION ================ 305.23
LDB: ============= START OF LOAD BALANCING ============== 305.294
LDB: TIME 305.295 LOAD: AVG 0.0287244 MAX 0.0372113  PROXIES: TOTAL 461 MAXPE 19 MAXPATCH 6 None MEM: 712.215 MB
LDB: TIME 305.295 LOAD: AVG 0.0287244 MAX 0.0372113  PROXIES: TOTAL 461 MAXPE 19 MAXPATCH 6 RefineTorusLB MEM: 712.215 MB
LDB: TIME 305.295 LOAD: AVG 0.0287244 MAX 0.0372113  PROXIES: TOTAL 461 MAXPE 19 MAXPATCH 6 RefineTorusLB MEM: 712.215 MB
LDB: Reverting to original mapping
LDB: ============== END OF LOAD BALANCING =============== 305.295
Info: useSync: 0 useProxySync: 0
LDB: =============== DONE WITH MIGRATION ================ 305.295
PRESSURE: 694000 276.182 -133.193 -4.19965 -133.194 42.4818 49.6861 -4.1987 49.6853 131.125
GPRESSURE: 694000 262.191 -87.9706 -33.8216 -85.2459 90.5589 136.947 5.70492 -3.22053 144.503
PRESSAVG: 694000 31.7543 -4.02971 3.29777 -4.02976 -44.1114 32.2193 3.29775 32.2194 27.291
GPRESSAVG: 694000 31.9521 -3.57447 2.47787 -4.17491 -44.6476 32.8286 3.30048 32.0592 27.1792
ENERGY:  694000      1190.7327      1865.1266      1779.9637       111.7820        -225585.7224     20068.5945         0.0000         0.0000     40952.1173        -159617.4055       310.5843   -200569.5228   -159577.2569       309.2592            149.9296       165.7510    639730.3849         4.9780         4.8279

WRITING EXTENDED SYSTEM TO RESTART FILE AT STEP 694000
WRITING COORDINATES TO DCD FILE 1SDT_MK1_310_run1.dcd AT STEP 694000
WRITING COORDINATES TO RESTART FILE AT STEP 694000
FINISHED WRITING RESTART COORDINATES
WRITING VELOCITIES TO RESTART FILE AT STEP 694000
FINISHED WRITING RESTART VELOCITIES
PRESSURE: 695000 96.6155 -108.494 -180.179 -108.494 -1.85684 -197.361 -180.179 -197.361 -97.0769
GPRESSURE: 695000 109.856 -69.3783 -134.175 -98.9905 -29.9737 -184.866 -214.619 -178.849 -116.833
PRESSAVG: 695000 47.5419 -9.26955 -1.87456 -9.26952 6.05212 21.4254 -1.87454 21.4254 -25.2095
GPRESSAVG: 695000 46.7463 -9.05377 -1.83421 -8.64109 6.41064 20.8364 -1.09236 22.1215 -25.0683
ENERGY:  695000      1186.6393      1868.0793      1781.7510       112.4908        -224979.9984     19775.8508         0.0000         0.0000     40839.5854        -159415.6018       309.7308   -200255.1872   -159383.9893       309.5222             -0.7727       -12.3168    641547.8217         9.4615         9.3629

WRITING EXTENDED SYSTEM TO RESTART FILE AT STEP 695000
WRITING COORDINATES TO DCD FILE 1SDT_MK1_310_run1.dcd AT STEP 695000
WRITING COORDINATES TO RESTART FILE AT STEP 695000
FINISHED WRITING RESTART COORDINATES
WRITING VELOCITIES TO RESTART FILE AT STEP 695000
FINISHED WRITING RESTART VELOCITIES
LDB: ============= START OF LOAD BALANCING ============== 308.538
LDB: ============== END OF LOAD BALANCING =============== 308.538
Info: useSync: 0 useProxySync: 0
LDB: =============== DONE WITH MIGRATION ================ 308.538
LDB: ============= START OF LOAD BALANCING ============== 308.643
LDB: TIME 308.649 LOAD: AVG 0.0290189 MAX 0.0497853  PROXIES: TOTAL 461 MAXPE 19 MAXPATCH 6 None MEM: 712.215 MB
LDB: TIME 308.649 LOAD: AVG 0.0290189 MAX 0.0497853  PROXIES: TOTAL 461 MAXPE 19 MAXPATCH 6 RefineTorusLB MEM: 712.215 MB
LDB: TIME 308.649 LOAD: AVG 0.0290189 MAX 0.0497853  PROXIES: TOTAL 461 MAXPE 19 MAXPATCH 6 RefineTorusLB MEM: 712.215 MB
LDB: Reverting to original mapping
LDB: ============== END OF LOAD BALANCING =============== 308.657
Info: useSync: 0 useProxySync: 0
LDB: =============== DONE WITH MIGRATION ================ 308.7
PRESSURE: 696000 -162.261 217.67 17.9635 217.67 -253.861 -34.5689 17.9639 -34.5706 -310.531
GPRESSURE: 696000 -155.565 302.192 105.213 142.247 -137.239 -70.2462 33.1375 -38.9265 -267.827
PRESSAVG: 696000 14.7858 17.2977 27.2689 17.2977 -17.6683 -15.8615 27.269 -15.8615 6.10096
GPRESSAVG: 696000 14.8545 16.6711 27.0624 16.7529 -17.1896 -16.2347 27.375 -16.4824 5.82556
ENERGY:  696000      1144.8618      1865.1149      1781.0202        82.3669        -224688.3513     19454.0429         0.0000         0.0000     40564.6785        -159796.2660       307.6459   -200360.9445   -159750.5721       309.1002           -242.2176      -186.8770    639389.8097         1.0728         1.1635

WRITING EXTENDED SYSTEM TO RESTART FILE AT STEP 696000
WRITING COORDINATES TO DCD FILE 1SDT_MK1_310_run1.dcd AT STEP 696000
WRITING COORDINATES TO RESTART FILE AT STEP 696000
FINISHED WRITING RESTART COORDINATES
WRITING VELOCITIES TO RESTART FILE AT STEP 696000
FINISHED WRITING RESTART VELOCITIES
PRESSURE: 697000 3.53091 -165.07 10.9745 -165.067 27.6121 -16.2822 10.9736 -16.2823 147.317
GPRESSURE: 697000 -11.9468 -151.158 -29.9411 -194.032 45.0087 -9.85237 102.974 -66.8985 232.459
PRESSAVG: 697000 9.09084 26.9232 -11.5452 26.9232 -15.4717 -7.21075 -11.5453 -7.21079 14.1353
GPRESSAVG: 697000 9.28805 26.4809 -10.933 27.0522 -16.3373 -6.94013 -12.4283 -7.48926 14.786
ENERGY:  697000      1118.4418      1883.9769      1749.9548       105.2650        -225326.5969     19787.4105         0.0000         0.0000     40712.8829        -159968.6649       308.7699   -200681.5478   -159926.1680       308.4629             59.4867        88.5070    639160.6668         2.5848         2.5789

WRITING EXTENDED SYSTEM TO RESTART FILE AT STEP 697000
WRITING COORDINATES TO DCD FILE 1SDT_MK1_310_run1.dcd AT STEP 697000
WRITING COORDINATES TO RESTART FILE AT STEP 697000
FINISHED WRITING RESTART COORDINATES
WRITING VELOCITIES TO RESTART FILE AT STEP 697000
FINISHED WRITING RESTART VELOCITIES
LDB: ============= START OF LOAD BALANCING ============== 311.753
LDB: ============== END OF LOAD BALANCING =============== 311.753
Info: useSync: 0 useProxySync: 0
LDB: =============== DONE WITH MIGRATION ================ 311.753
LDB: ============= START OF LOAD BALANCING ============== 311.82
LDB: TIME 311.821 LOAD: AVG 0.0286712 MAX 0.050635  PROXIES: TOTAL 461 MAXPE 19 MAXPATCH 6 None MEM: 712.215 MB
LDB: TIME 311.821 LOAD: AVG 0.0286712 MAX 0.050635  PROXIES: TOTAL 461 MAXPE 19 MAXPATCH 6 RefineTorusLB MEM: 712.215 MB
LDB: TIME 311.821 LOAD: AVG 0.0286712 MAX 0.050635  PROXIES: TOTAL 461 MAXPE 19 MAXPATCH 6 RefineTorusLB MEM: 712.215 MB
LDB: ============== END OF LOAD BALANCING =============== 311.821
Info: useSync: 0 useProxySync: 0
LDB: =============== DONE WITH MIGRATION ================ 311.821
PRESSURE: 698000 -200.653 -107.533 18.6083 -107.532 -417.506 -63.4664 18.6101 -63.4666 -180.563
GPRESSURE: 698000 -172.191 -180.509 -22.4723 -77.5199 -264.762 -75.7581 -31.8361 -9.67579 -157.684
PRESSAVG: 698000 8.59063 2.19925 39.3571 2.19926 -8.33815 2.60011 39.3571 2.60005 18.9998
GPRESSAVG: 698000 8.6331 2.48456 39.1453 2.32756 -8.24862 2.05647 39.8092 3.07101 18.989
ENERGY:  698000      1157.7067      1883.1637      1746.5520       106.5930        -224778.3020     19517.4076         0.0000         0.0000     40380.5211        -159986.3579       306.2492   -200366.8790   -159942.7135       308.0435           -266.2405      -198.2122    640911.7624         6.4174         6.4578

WRITING EXTENDED SYSTEM TO RESTART FILE AT STEP 698000
WRITING COORDINATES TO DCD FILE 1SDT_MK1_310_run1.dcd AT STEP 698000
WRITING COORDINATES TO RESTART FILE AT STEP 698000
FINISHED WRITING RESTART COORDINATES
WRITING VELOCITIES TO RESTART FILE AT STEP 698000
FINISHED WRITING RESTART VELOCITIES
PRESSURE: 699000 -139.219 -86.5844 32.8985 -86.5835 -58.0302 27.989 32.8977 27.9891 -83.8774
GPRESSURE: 699000 -149.185 11.2589 63.9999 -22.8751 -2.60772 125.659 90.7951 63.8608 -18.6013
PRESSAVG: 699000 -53.5199 29.1305 3.95412 29.1305 41.5725 -14.3386 3.95415 -14.3386 16.7917
GPRESSAVG: 699000 -53.5196 29.1824 4.48193 29.1902 41.7125 -13.2603 3.75896 -15.4299 16.6475
ENERGY:  699000      1138.5168      1813.6221      1762.5100       120.8469        -224971.7104     19679.8144         0.0000         0.0000     40713.1136        -159743.2866       308.7716   -200456.4002   -159704.8846       308.4201            -93.7090       -56.7979    640855.4189         1.6147         1.6135

WRITING EXTENDED SYSTEM TO RESTART FILE AT STEP 699000
WRITING COORDINATES TO DCD FILE 1SDT_MK1_310_run1.dcd AT STEP 699000
WRITING COORDINATES TO RESTART FILE AT STEP 699000
FINISHED WRITING RESTART COORDINATES
WRITING VELOCITIES TO RESTART FILE AT STEP 699000
FINISHED WRITING RESTART VELOCITIES
LDB: ============= START OF LOAD BALANCING ============== 314.619
LDB: ============== END OF LOAD BALANCING =============== 314.619
Info: useSync: 0 useProxySync: 0
LDB: =============== DONE WITH MIGRATION ================ 314.619
LDB: ============= START OF LOAD BALANCING ============== 314.692
LDB: TIME 314.692 LOAD: AVG 0.0335111 MAX 0.0480644  PROXIES: TOTAL 461 MAXPE 19 MAXPATCH 6 None MEM: 712.215 MB
LDB: TIME 314.692 LOAD: AVG 0.0335111 MAX 0.0480644  PROXIES: TOTAL 461 MAXPE 19 MAXPATCH 6 RefineTorusLB MEM: 712.215 MB
LDB: TIME 314.692 LOAD: AVG 0.0335111 MAX 0.0480644  PROXIES: TOTAL 461 MAXPE 19 MAXPATCH 6 RefineTorusLB MEM: 712.215 MB
LDB: ============== END OF LOAD BALANCING =============== 314.693
Info: useSync: 0 useProxySync: 0
LDB: =============== DONE WITH MIGRATION ================ 314.693
PRESSURE: 700000 -137.276 -34.3873 -36.9446 -34.3856 -49.9765 15.6285 -36.9435 15.6289 -188.612
GPRESSURE: 700000 -175.903 -84.209 3.71625 -10.9784 -19.0015 90.8209 43.87 14.8171 -116.98
PRESSAVG: 700000 -35.8297 4.59091 9.91633 4.59088 16.4432 -11.4691 9.91635 -11.4691 26.9114
GPRESSAVG: 700000 -36.2638 4.48899 9.13848 4.66475 17.0163 -11.7235 9.91792 -11.0523 26.7752
TIMING: 700000  CPU: 308.66, 0.00154452/step  Wall: 312.112, 0.00159782/step, 1.24319 hours remaining, 712.214844 MB of memory in use.
ETITLE:      TS           BOND          ANGLE          DIHED          IMPRP               ELECT            VDW       BOUNDARY           MISC        KINETIC               TOTAL           TEMP      POTENTIAL         TOTAL3        TEMPAVG            PRESSURE      GPRESSURE         VOLUME       PRESSAVG      GPRESSAVG

ENERGY:  700000      1132.7803      1814.2431      1796.0218        94.7461        -224800.6202     19500.6875         0.0000         0.0000     40634.4848        -159827.6565       308.1753   -200462.1413   -159779.7692       308.7228           -125.2882      -103.9616    641676.1444         2.5083         2.5093

WRITING EXTENDED SYSTEM TO RESTART FILE AT STEP 700000
WRITING COORDINATES TO DCD FILE 1SDT_MK1_310_run1.dcd AT STEP 700000
WRITING COORDINATES TO RESTART FILE AT STEP 700000
FINISHED WRITING RESTART COORDINATES
WRITING VELOCITIES TO RESTART FILE AT STEP 700000
FINISHED WRITING RESTART VELOCITIES
PRESSURE: 701000 -249.568 -205.437 52.1843 -205.436 -92.9946 5.14002 52.1863 5.13886 -36.9634
GPRESSURE: 701000 -203.341 -196.54 79.7126 -137.756 -37.0921 5.08952 -5.49851 -49.1881 -39.6171
PRESSAVG: 701000 7.84705 -40.3985 -10.0384 -40.3985 24.1741 -23.4415 -10.0385 -23.4415 -1.85783
GPRESSAVG: 701000 8.47258 -40.2452 -8.96542 -41.0562 23.7752 -24.0819 -10.4245 -22.8403 -2.16946
ENERGY:  701000      1153.8445      1828.3166      1760.5811        89.7714        -224867.0842     19634.2315         0.0000         0.0000     40651.1606        -159749.1785       308.3018   -200400.3390   -159707.6193       308.6385           -126.5087       -93.3500    641486.5163        10.0544        10.0261

WRITING EXTENDED SYSTEM TO RESTART FILE AT STEP 701000
WRITING COORDINATES TO DCD FILE 1SDT_MK1_310_run1.dcd AT STEP 701000
WRITING COORDINATES TO RESTART FILE AT STEP 701000
FINISHED WRITING RESTART COORDINATES
WRITING VELOCITIES TO RESTART FILE AT STEP 701000
FINISHED WRITING RESTART VELOCITIES
LDB: ============= START OF LOAD BALANCING ============== 317.74
LDB: ============== END OF LOAD BALANCING =============== 317.74
Info: useSync: 0 useProxySync: 0
LDB: =============== DONE WITH MIGRATION ================ 317.74
LDB: ============= START OF LOAD BALANCING ============== 317.808
LDB: TIME 317.809 LOAD: AVG 0.0286522 MAX 0.0500661  PROXIES: TOTAL 461 MAXPE 19 MAXPATCH 6 None MEM: 712.215 MB
LDB: TIME 317.809 LOAD: AVG 0.0286522 MAX 0.0500661  PROXIES: TOTAL 461 MAXPE 19 MAXPATCH 6 RefineTorusLB MEM: 712.215 MB
LDB: TIME 317.809 LOAD: AVG 0.0286522 MAX 0.0500661  PROXIES: TOTAL 461 MAXPE 19 MAXPATCH 6 RefineTorusLB MEM: 712.215 MB
LDB: ============== END OF LOAD BALANCING =============== 317.809
Info: useSync: 0 useProxySync: 0
LDB: =============== DONE WITH MIGRATION ================ 317.809
PRESSURE: 702000 -92.5792 40.3178 -23.3899 40.318 -129.069 141.528 -23.3895 141.529 -195.778
GPRESSURE: 702000 -25.6546 4.37931 4.65002 126.446 -57.126 174.745 -15.4017 137.307 -35.61
PRESSAVG: 702000 17.4408 -3.50855 14.6533 -3.50854 1.15923 14.1086 14.6533 14.1086 -0.075284
GPRESSAVG: 702000 17.1042 -3.48265 14.3895 -2.97445 1.21423 14.5432 15.0062 14.3321 0.579098
ENERGY:  702000      1130.6020      1786.8185      1767.5480       107.3608        -225108.4751     19584.5729         0.0000         0.0000     40978.1443        -159753.4285       310.7817   -200731.5728   -159709.6086       308.8723           -139.1421       -39.4635    640334.3859         6.1749         6.2992

WRITING EXTENDED SYSTEM TO RESTART FILE AT STEP 702000
WRITING COORDINATES TO DCD FILE 1SDT_MK1_310_run1.dcd AT STEP 702000
WRITING COORDINATES TO RESTART FILE AT STEP 702000
FINISHED WRITING RESTART COORDINATES
WRITING VELOCITIES TO RESTART FILE AT STEP 702000
FINISHED WRITING RESTART VELOCITIES
PRESSURE: 703000 -158.993 0.202448 147.734 0.202351 20.1656 9.00833 147.734 9.00754 -7.76001
GPRESSURE: 703000 -80.1024 65.0785 170.87 99.5929 33.5362 18.6704 162.426 8.06344 26.3793
PRESSAVG: 703000 -12.9973 24.822 -15.6006 24.822 -2.70863 5.03894 -15.6006 5.03897 50.7502
GPRESSAVG: 703000 -13.5276 25.3401 -15.5033 24.5069 -2.5377 5.24616 -16.1972 4.65113 50.6571
ENERGY:  703000      1102.1586      1894.0450      1771.5910       106.9289        -224792.5120     19652.4122         0.0000         0.0000     40538.3481        -159727.0282       307.4462   -200265.3763   -159690.6858       308.3301            -48.8625        -6.7289    641247.3758        11.6814        11.5306

WRITING EXTENDED SYSTEM TO RESTART FILE AT STEP 703000
WRITING COORDINATES TO DCD FILE 1SDT_MK1_310_run1.dcd AT STEP 703000
WRITING COORDINATES TO RESTART FILE AT STEP 703000
FINISHED WRITING RESTART COORDINATES
WRITING VELOCITIES TO RESTART FILE AT STEP 703000
FINISHED WRITING RESTART VELOCITIES
LDB: ============= START OF LOAD BALANCING ============== 321.37
LDB: ============== END OF LOAD BALANCING =============== 321.37
Info: useSync: 0 useProxySync: 0
LDB: =============== DONE WITH MIGRATION ================ 321.37
LDB: ============= START OF LOAD BALANCING ============== 321.447
LDB: TIME 321.448 LOAD: AVG 0.034003 MAX 0.0600528  PROXIES: TOTAL 461 MAXPE 19 MAXPATCH 6 None MEM: 712.215 MB
LDB: TIME 321.448 LOAD: AVG 0.034003 MAX 0.0600528  PROXIES: TOTAL 461 MAXPE 19 MAXPATCH 6 RefineTorusLB MEM: 712.215 MB
LDB: TIME 321.448 LOAD: AVG 0.034003 MAX 0.0600528  PROXIES: TOTAL 461 MAXPE 19 MAXPATCH 6 RefineTorusLB MEM: 712.215 MB
LDB: ============== END OF LOAD BALANCING =============== 321.448
Info: useSync: 0 useProxySync: 0
LDB: =============== DONE WITH MIGRATION ================ 321.448
PRESSURE: 704000 56.3236 -151.769 -90.7857 -151.769 -175.804 47.5929 -90.7856 47.5929 26.7541
GPRESSURE: 704000 116.751 -113.494 -40.4511 -213.873 -43.2954 162.249 -28.0692 12.1579 164.227
PRESSAVG: 704000 11.347 -33.7502 -2.12635 -33.7503 -33.6568 -46.1265 -2.12637 -46.1265 31.3531
GPRESSAVG: 704000 12.0612 -33.8984 -1.76487 -34.0369 -34.0308 -46.3948 -1.23889 -46.2694 31.614
ENERGY:  704000      1167.8168      1817.2277      1781.7902       108.0576        -225333.8376     19840.7085         0.0000         0.0000     40841.5408        -159776.6958       309.7456   -200618.2366   -159732.7862       309.0750            -30.9087        79.2276    640342.5709         3.0144         3.2148

WRITING EXTENDED SYSTEM TO RESTART FILE AT STEP 704000
WRITING COORDINATES TO DCD FILE 1SDT_MK1_310_run1.dcd AT STEP 704000
WRITING COORDINATES TO RESTART FILE AT STEP 704000
FINISHED WRITING RESTART COORDINATES
WRITING VELOCITIES TO RESTART FILE AT STEP 704000
FINISHED WRITING RESTART VELOCITIES
PRESSURE: 705000 -176.714 212.105 -5.18878 212.105 211.809 60.8633 -5.18787 60.8624 -2.487
GPRESSURE: 705000 -52.4967 250.924 -74.5618 190.797 326.034 24.0472 26.3751 3.11757 77.3233
PRESSAVG: 705000 -5.90517 -12.4185 -17.9608 -12.4185 6.39699 10.9675 -17.9608 10.9675 10.4802
GPRESSAVG: 705000 -5.80917 -12.2601 -18.5056 -12.4809 6.60678 11.1559 -18.552 11.2076 10.5525
ENERGY:  705000      1156.5718      1862.3753      1791.3599       101.1876        -225360.9850     19863.6787         0.0000         0.0000     40644.4861        -159941.3255       308.2512   -200585.8116   -159902.3024       308.3577             10.8691       116.9534    637107.4374         3.6573         3.7834

WRITING EXTENDED SYSTEM TO RESTART FILE AT STEP 705000
WRITING COORDINATES TO DCD FILE 1SDT_MK1_310_run1.dcd AT STEP 705000
WRITING COORDINATES TO RESTART FILE AT STEP 705000
FINISHED WRITING RESTART COORDINATES
WRITING VELOCITIES TO RESTART FILE AT STEP 705000
FINISHED WRITING RESTART VELOCITIES
LDB: ============= START OF LOAD BALANCING ============== 324.384
LDB: ============== END OF LOAD BALANCING =============== 324.384
Info: useSync: 0 useProxySync: 0
LDB: =============== DONE WITH MIGRATION ================ 324.384
LDB: ============= START OF LOAD BALANCING ============== 324.452
LDB: TIME 324.452 LOAD: AVG 0.0286452 MAX 0.0505748  PROXIES: TOTAL 461 MAXPE 19 MAXPATCH 6 None MEM: 712.215 MB
LDB: TIME 324.452 LOAD: AVG 0.0286452 MAX 0.0505748  PROXIES: TOTAL 461 MAXPE 19 MAXPATCH 6 RefineTorusLB MEM: 712.215 MB
LDB: TIME 324.452 LOAD: AVG 0.0286452 MAX 0.0505748  PROXIES: TOTAL 461 MAXPE 19 MAXPATCH 6 RefineTorusLB MEM: 712.215 MB
LDB: Reverting to original mapping
LDB: ============== END OF LOAD BALANCING =============== 324.452
Info: useSync: 0 useProxySync: 0
LDB: =============== DONE WITH MIGRATION ================ 324.452
PRESSURE: 706000 41.9514 77.2478 189.372 77.2477 -179.997 -27.1772 189.372 -27.1781 -93.7254
GPRESSURE: 706000 40.5406 32.1376 138.496 18.5068 -142.076 15.8584 152.857 -74.128 -32.6639
PRESSAVG: 706000 -19.2119 17.9111 16.9688 17.9112 4.52588 -30.6662 16.9689 -30.6662 22.4534
GPRESSAVG: 706000 -19.3551 16.9655 16.4208 18.8344 4.89059 -30.5358 17.1137 -31.2227 21.975
ENERGY:  706000      1141.9451      1847.5482      1767.3021       107.9173        -224887.9273     19655.0167         0.0000         0.0000     40744.4830        -159623.7149       309.0096   -200368.1979   -159588.1323       308.7694            -77.2572       -44.7331    640193.4503         2.5891         2.5035

WRITING EXTENDED SYSTEM TO RESTART FILE AT STEP 706000
WRITING COORDINATES TO DCD FILE 1SDT_MK1_310_run1.dcd AT STEP 706000
WRITING COORDINATES TO RESTART FILE AT STEP 706000
FINISHED WRITING RESTART COORDINATES
WRITING VELOCITIES TO RESTART FILE AT STEP 706000
FINISHED WRITING RESTART VELOCITIES
PRESSURE: 707000 -113.816 65.6983 73.833 65.6971 52.6321 18.8183 73.8333 18.8188 -144.343
GPRESSURE: 707000 -84.0972 41.5604 53.1386 -22.0126 94.602 -15.1083 65.0668 11.1539 -133.187
PRESSAVG: 707000 0.416835 10.6044 6.89707 10.6044 10.0452 -26.1786 6.89707 -26.1786 2.09119
GPRESSAVG: 707000 0.696486 11.6398 7.49303 9.62586 9.84618 -26.2411 6.74731 -25.7961 1.82441
ENERGY:  707000      1155.5484      1851.6213      1760.4953        89.4882        -224886.4172     19563.6900         0.0000         0.0000     40699.2507        -159766.3233       308.6665   -200465.5740   -159726.9845       308.7267            -68.5091       -40.8940    641648.3176         4.1844         4.1224

WRITING EXTENDED SYSTEM TO RESTART FILE AT STEP 707000
WRITING COORDINATES TO DCD FILE 1SDT_MK1_310_run1.dcd AT STEP 707000
WRITING COORDINATES TO RESTART FILE AT STEP 707000
FINISHED WRITING RESTART COORDINATES
WRITING VELOCITIES TO RESTART FILE AT STEP 707000
FINISHED WRITING RESTART VELOCITIES
LDB: ============= START OF LOAD BALANCING ============== 327.674
LDB: ============== END OF LOAD BALANCING =============== 327.674
Info: useSync: 0 useProxySync: 0
LDB: =============== DONE WITH MIGRATION ================ 327.675
LDB: ============= START OF LOAD BALANCING ============== 327.74
LDB: TIME 327.74 LOAD: AVG 0.0281762 MAX 0.0406683  PROXIES: TOTAL 461 MAXPE 19 MAXPATCH 6 None MEM: 712.215 MB
LDB: TIME 327.74 LOAD: AVG 0.0281762 MAX 0.0406683  PROXIES: TOTAL 461 MAXPE 19 MAXPATCH 6 RefineTorusLB MEM: 712.215 MB
LDB: TIME 327.74 LOAD: AVG 0.0281762 MAX 0.0406683  PROXIES: TOTAL 461 MAXPE 19 MAXPATCH 6 RefineTorusLB MEM: 712.215 MB
LDB: ============== END OF LOAD BALANCING =============== 327.74
Info: useSync: 0 useProxySync: 0
LDB: =============== DONE WITH MIGRATION ================ 327.741
PRESSURE: 708000 24.8464 -1.37941 -107.424 -1.37937 234.711 19.0841 -107.425 19.0856 -84.0482
GPRESSURE: 708000 30.0886 15.7512 -22.1041 -57.9695 292.808 124.827 -165.224 -32.2299 -19.1836
PRESSAVG: 708000 -10.9946 13.1513 -47.7858 13.1513 21.5067 22.8124 -47.7858 22.8124 -0.018561
GPRESSAVG: 708000 -11.1108 12.6875 -48.2404 13.2535 21.9369 22.5124 -47.2517 22.6803 -0.132137
ENERGY:  708000      1131.0647      1807.6838      1774.0241       105.2890        -225213.7154     19793.3499         0.0000         0.0000     40866.9484        -159735.3555       309.9383   -200602.3039   -159698.3621       309.1132             58.5032       101.2378    638823.4167         3.4979         3.5647

WRITING EXTENDED SYSTEM TO RESTART FILE AT STEP 708000
WRITING COORDINATES TO DCD FILE 1SDT_MK1_310_run1.dcd AT STEP 708000
WRITING COORDINATES TO RESTART FILE AT STEP 708000
FINISHED WRITING RESTART COORDINATES
WRITING VELOCITIES TO RESTART FILE AT STEP 708000
FINISHED WRITING RESTART VELOCITIES
PRESSURE: 709000 91.163 225.556 42.5078 225.556 123.051 71.141 42.5085 71.141 90.1821
GPRESSURE: 709000 68.2986 300.807 40.3836 206.45 128.15 31.8926 -97.3851 112.303 139.43
PRESSAVG: 709000 -9.67826 19.0538 -7.03286 19.0538 3.78513 -0.602885 -7.03281 -0.602883 3.12167
GPRESSAVG: 709000 -10.0893 19.2218 -6.83599 19.2764 3.28106 -0.242559 -8.20119 -1.01642 3.59015
ENERGY:  709000      1136.7152      1879.1613      1754.9706        99.3304        -225151.5757     19946.4774         0.0000         0.0000     40850.7547        -159484.1660       309.8155   -200334.9208   -159442.3619       308.9210            101.4654       111.9596    640013.7617        -0.9238        -1.0727

WRITING EXTENDED SYSTEM TO RESTART FILE AT STEP 709000
WRITING COORDINATES TO DCD FILE 1SDT_MK1_310_run1.dcd AT STEP 709000
WRITING COORDINATES TO RESTART FILE AT STEP 709000
FINISHED WRITING RESTART COORDINATES
WRITING VELOCITIES TO RESTART FILE AT STEP 709000
FINISHED WRITING RESTART VELOCITIES
LDB: ============= START OF LOAD BALANCING ============== 330.518
LDB: ============== END OF LOAD BALANCING =============== 330.518
Info: useSync: 0 useProxySync: 0
LDB: =============== DONE WITH MIGRATION ================ 330.518
LDB: ============= START OF LOAD BALANCING ============== 330.582
LDB: TIME 330.582 LOAD: AVG 0.028416 MAX 0.036163  PROXIES: TOTAL 461 MAXPE 19 MAXPATCH 6 None MEM: 712.215 MB
LDB: TIME 330.582 LOAD: AVG 0.028416 MAX 0.036163  PROXIES: TOTAL 461 MAXPE 19 MAXPATCH 6 RefineTorusLB MEM: 712.215 MB
LDB: TIME 330.582 LOAD: AVG 0.028416 MAX 0.036163  PROXIES: TOTAL 461 MAXPE 19 MAXPATCH 6 RefineTorusLB MEM: 712.215 MB
LDB: Reverting to original mapping
LDB: ============== END OF LOAD BALANCING =============== 330.583
Info: useSync: 0 useProxySync: 0
LDB: =============== DONE WITH MIGRATION ================ 330.583
PRESSURE: 710000 -94.4898 58.721 11.7683 58.7209 42.8348 45.7821 11.7682 45.7825 -18.3361
GPRESSURE: 710000 -66.9629 -27.327 -27.4787 30.4829 19.7518 19.2079 47.1477 43.3774 104.991
PRESSAVG: 710000 -33.2362 10.2647 40.8789 10.2647 51.7663 -5.02513 40.8789 -5.02514 -28.7641
GPRESSAVG: 710000 -33.0913 9.47628 40.6336 10.599 52.1355 -5.23305 41.9773 -5.3788 -29.1137
TIMING: 710000  CPU: 324.245, 0.00155851/step  Wall: 327.994, 0.00158815/step, 1.23126 hours remaining, 712.214844 MB of memory in use.
ETITLE:      TS           BOND          ANGLE          DIHED          IMPRP               ELECT            VDW       BOUNDARY           MISC        KINETIC               TOTAL           TEMP      POTENTIAL         TOTAL3        TEMPAVG            PRESSURE      GPRESSURE         VOLUME       PRESSAVG      GPRESSAVG

ENERGY:  710000      1174.1056      1853.6812      1769.5084       100.3845        -225159.9864     19930.2979         0.0000         0.0000     40916.2874        -159415.7213       310.3125   -200332.0087   -159377.9592       309.6317            -23.3304        19.2600    642050.4272        -3.4113        -3.3565

WRITING EXTENDED SYSTEM TO RESTART FILE AT STEP 710000
WRITING COORDINATES TO DCD FILE 1SDT_MK1_310_run1.dcd AT STEP 710000
WRITING COORDINATES TO RESTART FILE AT STEP 710000
FINISHED WRITING RESTART COORDINATES
WRITING VELOCITIES TO RESTART FILE AT STEP 710000
FINISHED WRITING RESTART VELOCITIES
PRESSURE: 711000 -138.259 24.1454 107.741 24.1448 149.484 22.4744 107.743 22.4737 -72.8711
GPRESSURE: 711000 -83.9267 7.72257 47.9419 119.553 134.158 118.002 172.448 46.9113 -59.7843
PRESSAVG: 711000 -0.425854 6.83554 2.64706 6.83553 25.1681 -16.1033 2.647 -16.1032 -15.2781
GPRESSAVG: 711000 0.522984 6.54051 3.16766 7.45826 24.6512 -16.0159 1.68292 -15.3184 -15.3296
ENERGY:  711000      1156.3826      1897.1601      1781.0387       102.5043        -224583.2203     19583.5994         0.0000         0.0000     41087.2524        -158975.2827       311.6091   -200062.5352   -158934.6617       310.4023            -20.5486        -3.1842    641376.3563         3.1547         3.2815

WRITING EXTENDED SYSTEM TO RESTART FILE AT STEP 711000
WRITING COORDINATES TO DCD FILE 1SDT_MK1_310_run1.dcd AT STEP 711000
WRITING COORDINATES TO RESTART FILE AT STEP 711000
FINISHED WRITING RESTART COORDINATES
WRITING VELOCITIES TO RESTART FILE AT STEP 711000
FINISHED WRITING RESTART VELOCITIES
LDB: ============= START OF LOAD BALANCING ============== 333.422
LDB: ============== END OF LOAD BALANCING =============== 333.422
Info: useSync: 0 useProxySync: 0
LDB: =============== DONE WITH MIGRATION ================ 333.422
LDB: ============= START OF LOAD BALANCING ============== 333.488
LDB: TIME 333.488 LOAD: AVG 0.0280472 MAX 0.0361527  PROXIES: TOTAL 461 MAXPE 19 MAXPATCH 6 None MEM: 712.215 MB
LDB: TIME 333.488 LOAD: AVG 0.0280472 MAX 0.0361527  PROXIES: TOTAL 461 MAXPE 19 MAXPATCH 6 RefineTorusLB MEM: 712.215 MB
LDB: TIME 333.488 LOAD: AVG 0.0280472 MAX 0.0361527  PROXIES: TOTAL 461 MAXPE 19 MAXPATCH 6 RefineTorusLB MEM: 712.215 MB
LDB: ============== END OF LOAD BALANCING =============== 333.488
Info: useSync: 0 useProxySync: 0
LDB: =============== DONE WITH MIGRATION ================ 333.488
PRESSURE: 712000 46.43 96.1367 45.0648 96.1371 -51.5104 108.393 45.0666 108.393 -112.335
GPRESSURE: 712000 -5.04416 104.678 75.6265 88.9826 -50.8638 103.19 18.0589 77.5521 -145.77
PRESSAVG: 712000 -28.504 47.5755 -3.82059 47.5756 -12.1047 15.5166 -3.82062 15.5166 47.9197
GPRESSAVG: 712000 -29.2563 47.7542 -3.57979 47.719 -11.7356 14.6339 -3.80096 16.0478 47.8826
ENERGY:  712000      1121.2413      1908.1036      1787.2225       111.1591        -224503.9136     19581.8691         0.0000         0.0000     41013.2801        -158981.0378       311.0481   -199994.3179   -158941.2961       311.2520            -39.1384       -67.2261    642368.2349         2.4370         2.2969

WRITING EXTENDED SYSTEM TO RESTART FILE AT STEP 712000
WRITING COORDINATES TO DCD FILE 1SDT_MK1_310_run1.dcd AT STEP 712000
WRITING COORDINATES TO RESTART FILE AT STEP 712000
FINISHED WRITING RESTART COORDINATES
WRITING VELOCITIES TO RESTART FILE AT STEP 712000
FINISHED WRITING RESTART VELOCITIES
PRESSURE: 713000 20.7231 120.635 -90.3069 120.635 45.9141 -21.5193 -90.3062 -21.5184 91.5361
GPRESSURE: 713000 80.5581 127.668 -116.679 43.4668 171.341 -17.3398 -133.833 -113.651 123.836
PRESSAVG: 713000 -16.3122 2.57469 30.6342 2.5747 25.2826 9.38964 30.6342 9.38961 -9.45444
GPRESSAVG: 713000 -16.1033 2.69416 30.1079 2.04516 25.0674 9.48896 30.7045 8.65226 -9.17031
ENERGY:  713000      1112.9510      1798.1334      1769.8227       107.7742        -224634.6994     19871.2694         0.0000         0.0000     40975.7467        -158999.0019       310.7635   -199974.7487   -158955.9546       311.4194             52.7245       125.2452    640888.5324        -0.1614        -0.0688

WRITING EXTENDED SYSTEM TO RESTART FILE AT STEP 713000
WRITING COORDINATES TO DCD FILE 1SDT_MK1_310_run1.dcd AT STEP 713000
WRITING COORDINATES TO RESTART FILE AT STEP 713000
FINISHED WRITING RESTART COORDINATES
WRITING VELOCITIES TO RESTART FILE AT STEP 713000
FINISHED WRITING RESTART VELOCITIES
LDB: ============= START OF LOAD BALANCING ============== 336.67
LDB: ============== END OF LOAD BALANCING =============== 336.671
Info: useSync: 0 useProxySync: 0
LDB: =============== DONE WITH MIGRATION ================ 336.682
LDB: ============= START OF LOAD BALANCING ============== 336.967
LDB: TIME 336.967 LOAD: AVG 0.0301411 MAX 0.0534839  PROXIES: TOTAL 461 MAXPE 19 MAXPATCH 6 None MEM: 712.215 MB
LDB: TIME 336.967 LOAD: AVG 0.0301411 MAX 0.0534839  PROXIES: TOTAL 461 MAXPE 19 MAXPATCH 6 RefineTorusLB MEM: 712.215 MB
LDB: TIME 336.967 LOAD: AVG 0.0301411 MAX 0.0534839  PROXIES: TOTAL 461 MAXPE 19 MAXPATCH 6 RefineTorusLB MEM: 712.215 MB
LDB: Reverting to original mapping
LDB: ============== END OF LOAD BALANCING =============== 336.967
Info: useSync: 0 useProxySync: 0
LDB: =============== DONE WITH MIGRATION ================ 336.967
PRESSURE: 714000 45.2957 -91.5201 131.352 -91.5201 -217.897 123.178 131.352 123.177 -83.0379
GPRESSURE: 714000 3.23626 -72.822 128.55 -136.974 -124.917 145.743 198.624 70.1699 -11.7592
PRESSAVG: 714000 -28.8363 14.3827 -11.407 14.3826 8.78651 -14.351 -11.407 -14.351 12.6756
GPRESSAVG: 714000 -29.3543 14.444 -11.7214 13.9114 8.9545 -13.9454 -11.5421 -13.5797 12.4285
ENERGY:  714000      1164.6335      1895.4148      1792.5469       100.4759        -224520.2916     19643.9276         0.0000         0.0000     40840.3518        -159082.9410       309.7366   -199923.2928   -159040.6787       310.1904            -85.2132       -44.4798    642963.7228        -2.4581        -2.6571

WRITING EXTENDED SYSTEM TO RESTART FILE AT STEP 714000
WRITING COORDINATES TO DCD FILE 1SDT_MK1_310_run1.dcd AT STEP 714000
WRITING COORDINATES TO RESTART FILE AT STEP 714000
FINISHED WRITING RESTART COORDINATES
WRITING VELOCITIES TO RESTART FILE AT STEP 714000
FINISHED WRITING RESTART VELOCITIES
PRESSURE: 715000 13.0506 -105.784 -22.2826 -105.784 -328.932 -119.5 -22.2856 -119.501 -52.4373
GPRESSURE: 715000 19.2918 -173.804 -49.9553 -67.8043 -250.507 -130.525 65.4395 -187.016 -56.0381
PRESSAVG: 715000 34.1615 4.69054 14.8488 4.69054 -32.841 -6.12246 14.8488 -6.12251 1.8155
GPRESSAVG: 715000 33.8725 4.67506 15.3296 5.30953 -32.9092 -6.18391 14.6759 -6.73255 2.08594
ENERGY:  715000      1168.6774      1867.5936      1769.5360       100.2931        -224850.1807     19664.3898         0.0000         0.0000     40696.9100        -159582.7808       308.6488   -200279.6908   -159544.1379       309.6597           -122.7729       -95.7512    642064.0345         1.0453         1.0164

WRITING EXTENDED SYSTEM TO RESTART FILE AT STEP 715000
WRITING COORDINATES TO DCD FILE 1SDT_MK1_310_run1.dcd AT STEP 715000
WRITING COORDINATES TO RESTART FILE AT STEP 715000
FINISHED WRITING RESTART COORDINATES
WRITING VELOCITIES TO RESTART FILE AT STEP 715000
FINISHED WRITING RESTART VELOCITIES
LDB: ============= START OF LOAD BALANCING ============== 340.376
LDB: ============== END OF LOAD BALANCING =============== 340.376
Info: useSync: 0 useProxySync: 0
LDB: =============== DONE WITH MIGRATION ================ 340.376
LDB: ============= START OF LOAD BALANCING ============== 340.441
LDB: TIME 340.441 LOAD: AVG 0.0282982 MAX 0.040229  PROXIES: TOTAL 461 MAXPE 19 MAXPATCH 6 None MEM: 712.215 MB
LDB: TIME 340.441 LOAD: AVG 0.0282982 MAX 0.040229  PROXIES: TOTAL 461 MAXPE 19 MAXPATCH 6 RefineTorusLB MEM: 712.215 MB
LDB: TIME 340.441 LOAD: AVG 0.0282982 MAX 0.040229  PROXIES: TOTAL 461 MAXPE 19 MAXPATCH 6 RefineTorusLB MEM: 712.215 MB
LDB: Reverting to original mapping
LDB: ============== END OF LOAD BALANCING =============== 340.441
Info: useSync: 0 useProxySync: 0
LDB: =============== DONE WITH MIGRATION ================ 340.442
PRESSURE: 716000 -113.919 78.6595 91.1931 78.6596 46.3565 -121.628 91.1934 -121.628 -70.1845
GPRESSURE: 716000 -68.5115 41.456 137.117 73.881 51.6554 -162.325 113.427 -157.689 23.1047
PRESSAVG: 716000 6.72226 -2.45251 4.50155 -2.45252 -16.2918 -18.0684 4.50155 -18.0684 -2.24983
GPRESSAVG: 716000 6.75409 -3.12077 3.61421 -2.61487 -15.9939 -17.885 4.79295 -18.1725 -1.85889
ENERGY:  716000      1186.9244      1801.8272      1774.6166        98.2986        -225219.7554     19848.1850         0.0000         0.0000     40865.4778        -159644.4258       309.9272   -200509.9036   -159602.1225       309.0649            -45.9157         2.0829    641359.6087        -3.9398        -3.6996

WRITING EXTENDED SYSTEM TO RESTART FILE AT STEP 716000
WRITING COORDINATES TO DCD FILE 1SDT_MK1_310_run1.dcd AT STEP 716000
WRITING COORDINATES TO RESTART FILE AT STEP 716000
FINISHED WRITING RESTART COORDINATES
WRITING VELOCITIES TO RESTART FILE AT STEP 716000
FINISHED WRITING RESTART VELOCITIES
PRESSURE: 717000 -122.068 16.2242 -145.129 16.2262 86.0214 -63.694 -145.129 -63.6941 -103.476
GPRESSURE: 717000 -61.6793 -34.8583 -120.12 25.6149 13.3146 105.702 -105.751 -87.6697 -62.4233
PRESSAVG: 717000 -23.5559 -4.42874 13.1833 -4.42872 24.9599 -22.7967 13.1832 -22.7967 -9.10922
GPRESSAVG: 717000 -23.6927 -4.77959 13.7684 -4.0339 24.7274 -22.498 14.0067 -23.5666 -9.53557
ENERGY:  717000      1114.0148      1841.7979      1788.4401       102.1569        -225073.0857     19742.9678         0.0000         0.0000     40738.3406        -159745.3676       308.9630   -200483.7082   -159705.2945       308.7586            -46.5077       -36.9293    640999.7078        -2.5684        -2.8336

WRITING EXTENDED SYSTEM TO RESTART FILE AT STEP 717000
WRITING COORDINATES TO DCD FILE 1SDT_MK1_310_run1.dcd AT STEP 717000
WRITING COORDINATES TO RESTART FILE AT STEP 717000
FINISHED WRITING RESTART COORDINATES
WRITING VELOCITIES TO RESTART FILE AT STEP 717000
FINISHED WRITING RESTART VELOCITIES
LDB: ============= START OF LOAD BALANCING ============== 343.647
LDB: ============== END OF LOAD BALANCING =============== 343.647
Info: useSync: 0 useProxySync: 0
LDB: =============== DONE WITH MIGRATION ================ 343.647
LDB: ============= START OF LOAD BALANCING ============== 343.714
LDB: TIME 343.715 LOAD: AVG 0.0285027 MAX 0.0509915  PROXIES: TOTAL 461 MAXPE 19 MAXPATCH 6 None MEM: 712.215 MB
LDB: TIME 343.715 LOAD: AVG 0.0285027 MAX 0.0509915  PROXIES: TOTAL 461 MAXPE 19 MAXPATCH 6 RefineTorusLB MEM: 712.215 MB
LDB: TIME 343.715 LOAD: AVG 0.0285027 MAX 0.0509915  PROXIES: TOTAL 461 MAXPE 19 MAXPATCH 6 RefineTorusLB MEM: 712.215 MB
LDB: ============== END OF LOAD BALANCING =============== 343.715
Info: useSync: 0 useProxySync: 0
LDB: =============== DONE WITH MIGRATION ================ 343.715
PRESSURE: 718000 56.1886 -59.4632 -49.2284 -59.4639 -232.388 -100.013 -49.2281 -100.013 -311.555
GPRESSURE: 718000 -6.64474 14.1061 -46.3144 -17.8758 -193.516 -166.894 71.6823 -148.727 -197.691
PRESSAVG: 718000 17.125 38.0179 -18.9183 38.018 13.7924 -12.1446 -18.9182 -12.1445 -23.3242
GPRESSAVG: 718000 17.1303 38.6323 -19.4459 37.3504 13.6721 -12.0933 -19.347 -10.9914 -23.1041
ENERGY:  718000      1151.4253      1802.7300      1800.5547        99.3236        -224886.6316     19432.8675         0.0000         0.0000     40949.8170        -159649.9136       310.5668   -200599.7306   -159608.5446       309.0014           -162.5847      -132.6175    639970.5562         2.5311         2.5661

WRITING EXTENDED SYSTEM TO RESTART FILE AT STEP 718000
WRITING COORDINATES TO DCD FILE 1SDT_MK1_310_run1.dcd AT STEP 718000
WRITING COORDINATES TO RESTART FILE AT STEP 718000
FINISHED WRITING RESTART COORDINATES
WRITING VELOCITIES TO RESTART FILE AT STEP 718000
FINISHED WRITING RESTART VELOCITIES
PRESSURE: 719000 -13.0919 10.4051 52.4465 10.4043 197.956 1.70627 52.4465 1.70801 121.196
GPRESSURE: 719000 8.72612 -22.0038 47.5621 18.929 191.46 13.6577 29.9105 -59.5169 196.553
PRESSAVG: 719000 1.70692 42.6118 -1.65132 42.6117 -26.2435 -8.30846 -1.65133 -8.3085 24.8089
GPRESSAVG: 719000 1.51112 42.9285 -1.42676 43.0211 -26.2433 -8.88232 -1.90952 -8.32343 24.8432
ENERGY:  719000      1092.8096      1866.1668      1773.1636        98.8516        -224930.9634     19775.1286         0.0000         0.0000     40620.6238        -159704.2195       308.0702   -200324.8432   -159662.4803       308.7226            102.0202       132.2464    638741.4150         0.0908         0.0370

WRITING EXTENDED SYSTEM TO RESTART FILE AT STEP 719000
WRITING COORDINATES TO DCD FILE 1SDT_MK1_310_run1.dcd AT STEP 719000
WRITING COORDINATES TO RESTART FILE AT STEP 719000
FINISHED WRITING RESTART COORDINATES
WRITING VELOCITIES TO RESTART FILE AT STEP 719000
FINISHED WRITING RESTART VELOCITIES
LDB: ============= START OF LOAD BALANCING ============== 346.456
LDB: ============== END OF LOAD BALANCING =============== 346.456
Info: useSync: 0 useProxySync: 0
LDB: =============== DONE WITH MIGRATION ================ 346.456
LDB: ============= START OF LOAD BALANCING ============== 346.524
LDB: TIME 346.524 LOAD: AVG 0.0284503 MAX 0.0498084  PROXIES: TOTAL 461 MAXPE 19 MAXPATCH 6 None MEM: 712.215 MB
LDB: TIME 346.524 LOAD: AVG 0.0284503 MAX 0.0498084  PROXIES: TOTAL 461 MAXPE 19 MAXPATCH 6 RefineTorusLB MEM: 712.215 MB
LDB: TIME 346.524 LOAD: AVG 0.0284503 MAX 0.0498084  PROXIES: TOTAL 461 MAXPE 19 MAXPATCH 6 RefineTorusLB MEM: 712.215 MB
LDB: Reverting to original mapping
LDB: ============== END OF LOAD BALANCING =============== 346.524
Info: useSync: 0 useProxySync: 0
LDB: =============== DONE WITH MIGRATION ================ 346.524
PRESSURE: 720000 72.5908 -9.58107 7.50764 -9.58166 -153.211 21.3445 7.50918 21.3439 -208.15
GPRESSURE: 720000 80.4482 -1.31114 55.0103 18.8017 -116.766 22.0474 17.7351 40.072 -57.3751
PRESSAVG: 720000 -1.69596 -9.53173 16.9079 -9.5317 -40.0744 -1.33928 16.9079 -1.33932 51.679
GPRESSAVG: 720000 -1.61092 -10.1052 17.1181 -9.3447 -39.4828 -1.35274 17.446 -2.30508 51.3799
TIMING: 720000  CPU: 339.882, 0.00156367/step  Wall: 344.028, 0.00160344/step, 1.23866 hours remaining, 712.214844 MB of memory in use.
ETITLE:      TS           BOND          ANGLE          DIHED          IMPRP               ELECT            VDW       BOUNDARY           MISC        KINETIC               TOTAL           TEMP      POTENTIAL         TOTAL3        TEMPAVG            PRESSURE      GPRESSURE         VOLUME       PRESSAVG      GPRESSAVG

ENERGY:  720000      1135.9429      1879.8205      1776.9323        95.1047        -225290.4079     19745.6374         0.0000         0.0000     40929.5334        -159727.4367       310.4130   -200656.9702   -159678.1351       309.1520            -96.2566       -31.2309    639404.6382         3.3029         3.4287

WRITING EXTENDED SYSTEM TO RESTART FILE AT STEP 720000
WRITING COORDINATES TO DCD FILE 1SDT_MK1_310_run1.dcd AT STEP 720000
WRITING COORDINATES TO RESTART FILE AT STEP 720000
FINISHED WRITING RESTART COORDINATES
WRITING VELOCITIES TO RESTART FILE AT STEP 720000
FINISHED WRITING RESTART VELOCITIES
PRESSURE: 721000 -43.1977 64.6558 109.595 64.6552 54.3857 20.0364 109.594 20.036 -163.792
GPRESSURE: 721000 -26.343 53.9105 93.9734 -77.6808 93.2285 137.255 138.782 -29.076 -97.6572
PRESSAVG: 721000 -11.4875 -28.5537 18.0722 -28.5537 13.4032 -1.03651 18.0723 -1.03653 -2.29861
GPRESSAVG: 721000 -11.4513 -28.965 18.2074 -28.5542 13.2832 -0.281421 17.7738 -1.22999 -2.30175
ENERGY:  721000      1126.9390      1805.3058      1771.9592       118.3800        -225282.1005     19845.2657         0.0000         0.0000     40898.2205        -159716.0303       310.1755   -200614.2508   -159680.9749       309.4846            -50.8681       -10.2573    640120.4035        -0.1276        -0.1566

WRITING EXTENDED SYSTEM TO RESTART FILE AT STEP 721000
WRITING COORDINATES TO DCD FILE 1SDT_MK1_310_run1.dcd AT STEP 721000
WRITING COORDINATES TO RESTART FILE AT STEP 721000
FINISHED WRITING RESTART COORDINATES
WRITING VELOCITIES TO RESTART FILE AT STEP 721000
FINISHED WRITING RESTART VELOCITIES
LDB: ============= START OF LOAD BALANCING ============== 349.593
LDB: ============== END OF LOAD BALANCING =============== 349.593
Info: useSync: 0 useProxySync: 0
LDB: =============== DONE WITH MIGRATION ================ 349.593
LDB: ============= START OF LOAD BALANCING ============== 349.659
LDB: TIME 349.659 LOAD: AVG 0.0282093 MAX 0.0494561  PROXIES: TOTAL 461 MAXPE 19 MAXPATCH 6 None MEM: 712.215 MB
LDB: TIME 349.659 LOAD: AVG 0.0282093 MAX 0.0494561  PROXIES: TOTAL 461 MAXPE 19 MAXPATCH 6 RefineTorusLB MEM: 712.215 MB
LDB: TIME 349.659 LOAD: AVG 0.0282093 MAX 0.0494561  PROXIES: TOTAL 461 MAXPE 19 MAXPATCH 6 RefineTorusLB MEM: 712.215 MB
LDB: ============== END OF LOAD BALANCING =============== 349.66
Info: useSync: 0 useProxySync: 0
LDB: =============== DONE WITH MIGRATION ================ 349.66
PRESSURE: 722000 250.817 -55.1223 -66.1002 -55.1218 -58.6547 -74.273 -66.1013 -74.2731 -10.0017
GPRESSURE: 722000 241.458 -39.1767 -95.3493 -30.8726 -17.2675 -27.451 -95.8326 -59.7042 20.8829
PRESSAVG: 722000 31.1994 -7.04768 9.10566 -7.04769 -12.864 0.626121 9.10565 0.626108 -20.5073
GPRESSAVG: 722000 30.7034 -6.58596 8.95943 -7.16904 -12.7315 0.204579 8.72761 1.63081 -20.0977
ENERGY:  722000      1154.2239      1880.3272      1779.7518       108.6275        -225509.7250     19880.1488         0.0000         0.0000     40737.5325        -159969.1133       308.9568   -200706.6458   -159922.8618       308.7726             60.7204        81.6911    639351.2686        -0.7240        -0.7086

WRITING EXTENDED SYSTEM TO RESTART FILE AT STEP 722000
WRITING COORDINATES TO DCD FILE 1SDT_MK1_310_run1.dcd AT STEP 722000
WRITING COORDINATES TO RESTART FILE AT STEP 722000
FINISHED WRITING RESTART COORDINATES
WRITING VELOCITIES TO RESTART FILE AT STEP 722000
FINISHED WRITING RESTART VELOCITIES
PRESSURE: 723000 44.3545 205.515 -115.609 205.516 37.2794 -38.0538 -115.61 -38.0543 -322.243
GPRESSURE: 723000 26.5147 195.487 -42.3485 238.095 -3.02632 -99.0947 5.07299 23.3514 -230.502
PRESSAVG: 723000 34.626 27.3542 -10.442 27.3542 -35.4336 -6.63177 -10.442 -6.63175 22.5621
GPRESSAVG: 723000 35.3424 27.6579 -9.95482 26.5268 -35.8435 -6.74889 -10.7167 -6.50772 22.3951
ENERGY:  723000      1154.0023      1819.0653      1750.5743        92.3910        -225351.2832     19644.5122         0.0000         0.0000     40702.9021        -160187.8360       308.6942   -200890.7381   -160145.0301       307.8938            -80.2030       -69.0046    639156.1659         7.2515         7.2980

WRITING EXTENDED SYSTEM TO RESTART FILE AT STEP 723000
WRITING COORDINATES TO DCD FILE 1SDT_MK1_310_run1.dcd AT STEP 723000
WRITING COORDINATES TO RESTART FILE AT STEP 723000
FINISHED WRITING RESTART COORDINATES
WRITING VELOCITIES TO RESTART FILE AT STEP 723000
FINISHED WRITING RESTART VELOCITIES
LDB: ============= START OF LOAD BALANCING ============== 352.422
LDB: ============== END OF LOAD BALANCING =============== 352.422
Info: useSync: 0 useProxySync: 0
LDB: =============== DONE WITH MIGRATION ================ 352.422
LDB: ============= START OF LOAD BALANCING ============== 352.49
LDB: TIME 352.49 LOAD: AVG 0.027741 MAX 0.0513166  PROXIES: TOTAL 461 MAXPE 19 MAXPATCH 6 None MEM: 712.215 MB
LDB: TIME 352.49 LOAD: AVG 0.027741 MAX 0.0513166  PROXIES: TOTAL 461 MAXPE 19 MAXPATCH 6 RefineTorusLB MEM: 712.215 MB
LDB: TIME 352.49 LOAD: AVG 0.027741 MAX 0.0513166  PROXIES: TOTAL 461 MAXPE 19 MAXPATCH 6 RefineTorusLB MEM: 712.215 MB
LDB: ============== END OF LOAD BALANCING =============== 352.49
Info: useSync: 0 useProxySync: 0
LDB: =============== DONE WITH MIGRATION ================ 352.49
PRESSURE: 724000 110.626 -36.8951 -65.132 -36.8941 -293.997 -80.1073 -65.1309 -80.1074 -182.316
GPRESSURE: 724000 112.81 -46.193 -47.717 121.584 -197.205 37.1133 -94.2538 -185.92 -83.2993
PRESSAVG: 724000 8.59295 -2.801 -5.57245 -2.80101 -48.3267 -37.018 -5.57248 -37.018 47.397
GPRESSAVG: 724000 8.24366 -2.83798 -5.77573 -3.19713 -47.961 -37.1105 -5.50112 -37.5245 47.6482
ENERGY:  724000      1168.5981      1872.6874      1770.0766       105.2120        -225562.8412     19777.4720         0.0000         0.0000     40692.5643        -160176.2308       308.6158   -200868.7951   -160143.9834       307.7671           -121.8955       -55.8983    641048.3852         2.5544         2.6436

WRITING EXTENDED SYSTEM TO RESTART FILE AT STEP 724000
WRITING COORDINATES TO DCD FILE 1SDT_MK1_310_run1.dcd AT STEP 724000
WRITING COORDINATES TO RESTART FILE AT STEP 724000
FINISHED WRITING RESTART COORDINATES
WRITING VELOCITIES TO RESTART FILE AT STEP 724000
FINISHED WRITING RESTART VELOCITIES
PRESSURE: 725000 81.0717 -0.248695 128.531 -0.247778 -13.2776 123.931 128.531 123.932 -49.8268
GPRESSURE: 725000 166.063 -29.319 88.3603 -3.95414 -1.90548 121.064 172.258 52.1828 12.4874
PRESSAVG: 725000 -6.27073 -1.0077 -5.58613 -1.00768 25.8022 21.9258 -5.58609 21.9258 -33.1401
GPRESSAVG: 725000 -6.03551 -0.294958 -6.17285 -0.601666 26.21 21.9149 -4.408 22.3561 -33.8559
ENERGY:  725000      1153.1696      1858.4066      1780.5854        92.2743        -225424.9194     19987.2395         0.0000         0.0000     40492.7333        -160060.5107       307.1003   -200553.2441   -160025.0018       307.6914              5.9891        58.8816    642089.3899        -4.5362        -4.5605

WRITING EXTENDED SYSTEM TO RESTART FILE AT STEP 725000
WRITING COORDINATES TO DCD FILE 1SDT_MK1_310_run1.dcd AT STEP 725000
WRITING COORDINATES TO RESTART FILE AT STEP 725000
FINISHED WRITING RESTART COORDINATES
WRITING VELOCITIES TO RESTART FILE AT STEP 725000
FINISHED WRITING RESTART VELOCITIES
LDB: ============= START OF LOAD BALANCING ============== 355.46
LDB: ============== END OF LOAD BALANCING =============== 355.46
Info: useSync: 0 useProxySync: 0
LDB: =============== DONE WITH MIGRATION ================ 355.46
LDB: ============= START OF LOAD BALANCING ============== 355.861
LDB: TIME 355.869 LOAD: AVG 0.0362121 MAX 0.0631002  PROXIES: TOTAL 461 MAXPE 19 MAXPATCH 6 None MEM: 712.215 MB
LDB: TIME 355.869 LOAD: AVG 0.0362121 MAX 0.0631002  PROXIES: TOTAL 461 MAXPE 19 MAXPATCH 6 RefineTorusLB MEM: 712.215 MB
LDB: TIME 355.869 LOAD: AVG 0.0362121 MAX 0.0631002  PROXIES: TOTAL 461 MAXPE 19 MAXPATCH 6 RefineTorusLB MEM: 712.215 MB
LDB: Reverting to original mapping
LDB: ============== END OF LOAD BALANCING =============== 355.88
Info: useSync: 0 useProxySync: 0
LDB: =============== DONE WITH MIGRATION ================ 355.978
PRESSURE: 726000 27.351 124.429 33.4198 124.429 10.0255 78.6366 33.4202 78.638 -352.432
GPRESSURE: 726000 73.3979 201.115 65.7721 168.681 -36.1566 -25.1618 63.3435 160.004 -329.589
PRESSAVG: 726000 -20.7561 -24.2702 0.466343 -24.2703 7.10538 -26.61 0.466335 -26.6099 13.4546
GPRESSAVG: 726000 -20.763 -24.94 0.310757 -24.5487 6.75137 -27.0376 0.244157 -26.6327 13.7526
ENERGY:  726000      1154.9267      1810.8704      1799.2181       101.3322        -225107.7755     19754.8505         0.0000         0.0000     40572.2345        -159914.3432       307.7032   -200486.5776   -159874.1219       308.0449           -105.0185       -97.4493    642508.1046        -0.0654        -0.0863

WRITING EXTENDED SYSTEM TO RESTART FILE AT STEP 726000
WRITING COORDINATES TO DCD FILE 1SDT_MK1_310_run1.dcd AT STEP 726000
WRITING COORDINATES TO RESTART FILE AT STEP 726000
FINISHED WRITING RESTART COORDINATES
WRITING VELOCITIES TO RESTART FILE AT STEP 726000
FINISHED WRITING RESTART VELOCITIES
PRESSURE: 727000 37.1566 102.427 138.462 102.428 -220.233 96.7753 138.461 96.7766 -55.5731
GPRESSURE: 727000 1.01014 127.893 93.6427 77.7369 -153.493 169.984 131.246 48.3891 -27.357
PRESSAVG: 727000 28.9788 5.09653 -2.25368 5.09651 -30.5316 1.33085 -2.25373 1.33084 -5.8849
GPRESSAVG: 727000 29.2168 5.83908 -1.38561 5.55693 -30.356 1.87279 -3.19827 0.160806 -6.07158
ENERGY:  727000      1154.9045      1812.2942      1770.9836       111.4764        -225002.5288     19776.6022         0.0000         0.0000     40355.0365        -160021.2314       306.0560   -200376.2679   -159977.0641       308.4786            -79.5498       -59.9466    641930.5310        -2.4792        -2.4036

WRITING EXTENDED SYSTEM TO RESTART FILE AT STEP 727000
WRITING COORDINATES TO DCD FILE 1SDT_MK1_310_run1.dcd AT STEP 727000
WRITING COORDINATES TO RESTART FILE AT STEP 727000
FINISHED WRITING RESTART COORDINATES
WRITING VELOCITIES TO RESTART FILE AT STEP 727000
FINISHED WRITING RESTART VELOCITIES
LDB: ============= START OF LOAD BALANCING ============== 358.943
LDB: ============== END OF LOAD BALANCING =============== 358.943
Info: useSync: 0 useProxySync: 0
LDB: =============== DONE WITH MIGRATION ================ 358.943
LDB: ============= START OF LOAD BALANCING ============== 359.01
LDB: TIME 359.01 LOAD: AVG 0.028185 MAX 0.0496437  PROXIES: TOTAL 461 MAXPE 19 MAXPATCH 6 None MEM: 712.215 MB
LDB: TIME 359.01 LOAD: AVG 0.028185 MAX 0.0496437  PROXIES: TOTAL 461 MAXPE 19 MAXPATCH 6 RefineTorusLB MEM: 712.215 MB
LDB: TIME 359.01 LOAD: AVG 0.028185 MAX 0.0496437  PROXIES: TOTAL 461 MAXPE 19 MAXPATCH 6 RefineTorusLB MEM: 712.215 MB
LDB: ============== END OF LOAD BALANCING =============== 359.011
Info: useSync: 0 useProxySync: 0
LDB: =============== DONE WITH MIGRATION ================ 359.011
PRESSURE: 728000 -216.166 179.398 61.8485 179.397 168.28 22.291 61.8491 22.2916 206.851
GPRESSURE: 728000 -214.524 157.597 86.8409 93.5944 136.48 58.1818 111.701 15.3967 127.93
PRESSAVG: 728000 -2.49935 -2.87376 -4.97025 -2.87375 4.65143 -3.10201 -4.97027 -3.102 4.69691
GPRESSAVG: 728000 -2.82406 -3.56434 -4.8083 -2.89772 4.6235 -3.41689 -4.86506 -3.12615 4.27057
ENERGY:  728000      1180.5060      1802.3383      1790.6288        98.9244        -225318.1907     19833.9578         0.0000         0.0000     40795.1901        -159816.6453       309.3941   -200611.8354   -159775.7364       308.5154             52.9887        16.6286    641852.1155         2.2830         2.0233

WRITING EXTENDED SYSTEM TO RESTART FILE AT STEP 728000
WRITING COORDINATES TO DCD FILE 1SDT_MK1_310_run1.dcd AT STEP 728000
WRITING COORDINATES TO RESTART FILE AT STEP 728000
FINISHED WRITING RESTART COORDINATES
WRITING VELOCITIES TO RESTART FILE AT STEP 728000
FINISHED WRITING RESTART VELOCITIES
PRESSURE: 729000 -108.002 96.9066 47.9312 96.9063 -49.8135 1.86344 47.931 1.86252 -72.1906
GPRESSURE: 729000 -93.8757 110.283 20.0894 35.8394 -97.9824 -67.3153 4.60847 45.6011 -53.0508
PRESSAVG: 729000 -12.5793 -23.1596 -36.834 -23.1597 38.4936 -9.30354 -36.834 -9.30358 -29.5462
GPRESSAVG: 729000 -12.4803 -22.9084 -37.9387 -23.6097 38.4735 -9.04736 -36.2152 -7.82762 -29.5464
ENERGY:  729000      1147.6192      1829.1374      1801.8734        99.6677        -224695.4279     19541.3225         0.0000         0.0000     40953.8341        -159321.9736       310.5973   -200275.8077   -159278.2289       309.1782            -76.6688       -81.6363    642676.4740        -1.2106        -1.1844

WRITING EXTENDED SYSTEM TO RESTART FILE AT STEP 729000
WRITING COORDINATES TO DCD FILE 1SDT_MK1_310_run1.dcd AT STEP 729000
WRITING COORDINATES TO RESTART FILE AT STEP 729000
FINISHED WRITING RESTART COORDINATES
WRITING VELOCITIES TO RESTART FILE AT STEP 729000
FINISHED WRITING RESTART VELOCITIES
LDB: ============= START OF LOAD BALANCING ============== 362.026
LDB: ============== END OF LOAD BALANCING =============== 362.026
Info: useSync: 0 useProxySync: 0
LDB: =============== DONE WITH MIGRATION ================ 362.026
LDB: ============= START OF LOAD BALANCING ============== 362.095
LDB: TIME 362.095 LOAD: AVG 0.0293061 MAX 0.0509648  PROXIES: TOTAL 461 MAXPE 19 MAXPATCH 6 None MEM: 712.215 MB
LDB: TIME 362.095 LOAD: AVG 0.0293061 MAX 0.0509648  PROXIES: TOTAL 461 MAXPE 19 MAXPATCH 6 RefineTorusLB MEM: 712.215 MB
LDB: TIME 362.095 LOAD: AVG 0.0293061 MAX 0.0509648  PROXIES: TOTAL 461 MAXPE 19 MAXPATCH 6 RefineTorusLB MEM: 712.215 MB
LDB: Reverting to original mapping
LDB: ============== END OF LOAD BALANCING =============== 362.095
Info: useSync: 0 useProxySync: 0
LDB: =============== DONE WITH MIGRATION ================ 362.096
PRESSURE: 730000 -85.1731 85.5458 -72.934 85.545 46.1794 -85.5289 -72.9351 -85.529 104.528
GPRESSURE: 730000 -126.194 136.164 -20.9228 53.9464 7.91562 -7.22288 -49.3083 -132.971 99.1796
PRESSAVG: 730000 -21.6548 8.84768 27.9092 8.84774 2.39924 -37.287 27.9092 -37.2871 23.552
GPRESSAVG: 730000 -22.3783 8.85901 27.9552 9.40714 2.19507 -37.5662 27.2009 -37.7413 23.998
TIMING: 730000  CPU: 355.282, 0.00154005/step  Wall: 359.691, 0.00156628/step, 1.2056 hours remaining, 712.214844 MB of memory in use.
ETITLE:      TS           BOND          ANGLE          DIHED          IMPRP               ELECT            VDW       BOUNDARY           MISC        KINETIC               TOTAL           TEMP      POTENTIAL         TOTAL3        TEMPAVG            PRESSURE      GPRESSURE         VOLUME       PRESSAVG      GPRESSAVG

ENERGY:  730000      1154.7754      1900.5374      1784.4348       104.4693        -225004.2995     19844.5472         0.0000         0.0000     40496.3058        -159719.2296       307.1274   -200215.5353   -159680.1519       309.7424             21.8446        -6.3663    642185.7364         1.4321         1.2716

WRITING EXTENDED SYSTEM TO RESTART FILE AT STEP 730000
WRITING COORDINATES TO DCD FILE 1SDT_MK1_310_run1.dcd AT STEP 730000
WRITING COORDINATES TO RESTART FILE AT STEP 730000
FINISHED WRITING RESTART COORDINATES
WRITING VELOCITIES TO RESTART FILE AT STEP 730000
FINISHED WRITING RESTART VELOCITIES
PRESSURE: 731000 34.5376 -87.424 27.2862 -87.4246 276.692 -18.8286 27.2858 -18.8295 164.314
GPRESSURE: 731000 105.05 -159.858 62.0474 -103.703 342.567 45.1169 88.0536 -47.0775 98.0949
PRESSAVG: 731000 -20.2151 -3.58827 -39.2958 -3.58833 7.43616 29.3248 -39.2958 29.3249 21.7908
GPRESSAVG: 731000 -19.4628 -4.36036 -38.685 -2.82038 7.31422 29.2325 -38.5452 29.0294 21.4528
ENERGY:  731000      1182.7314      1843.7761      1767.2126        95.3206        -225631.9718     20265.8059         0.0000         0.0000     40911.5689        -159565.5562       310.2767   -200477.1251   -159522.0636       308.5549            158.5145       181.9040    641403.5165         3.0039         3.1014

WRITING EXTENDED SYSTEM TO RESTART FILE AT STEP 731000
WRITING COORDINATES TO DCD FILE 1SDT_MK1_310_run1.dcd AT STEP 731000
WRITING COORDINATES TO RESTART FILE AT STEP 731000
FINISHED WRITING RESTART COORDINATES
WRITING VELOCITIES TO RESTART FILE AT STEP 731000
FINISHED WRITING RESTART VELOCITIES
LDB: ============= START OF LOAD BALANCING ============== 365.243
LDB: ============== END OF LOAD BALANCING =============== 365.243
Info: useSync: 0 useProxySync: 0
LDB: =============== DONE WITH MIGRATION ================ 365.243
LDB: ============= START OF LOAD BALANCING ============== 365.322
LDB: TIME 365.322 LOAD: AVG 0.0285955 MAX 0.051362  PROXIES: TOTAL 461 MAXPE 19 MAXPATCH 6 None MEM: 712.215 MB
LDB: TIME 365.322 LOAD: AVG 0.0285955 MAX 0.051362  PROXIES: TOTAL 461 MAXPE 19 MAXPATCH 6 RefineTorusLB MEM: 712.215 MB
LDB: TIME 365.322 LOAD: AVG 0.0285955 MAX 0.051362  PROXIES: TOTAL 461 MAXPE 19 MAXPATCH 6 RefineTorusLB MEM: 712.215 MB
LDB: Reverting to original mapping
LDB: ============== END OF LOAD BALANCING =============== 365.322
Info: useSync: 0 useProxySync: 0
LDB: =============== DONE WITH MIGRATION ================ 365.323
PRESSURE: 732000 -223.578 77.1854 111.302 77.1852 -155.639 100.89 111.302 100.889 181.579
GPRESSURE: 732000 -87.2022 72.8455 150.038 14.3133 -76.9045 162.356 43.4792 49.505 220.488
PRESSAVG: 732000 -7.53506 -12.5108 8.2012 -12.5107 18.5057 -29.5112 8.20117 -29.5111 -4.50658
GPRESSAVG: 732000 -7.65445 -12.1807 8.18585 -13.9993 18.3528 -28.8429 8.18488 -29.7895 -4.04001
ENERGY:  732000      1178.9826      1834.2640      1811.0463        98.1181        -225396.5254     19952.1089         0.0000         0.0000     40847.3444        -159674.6612       309.7897   -200522.0056   -159630.9053       309.3553            -65.8793        18.7939    640334.0835         2.1547         2.2194

WRITING EXTENDED SYSTEM TO RESTART FILE AT STEP 732000
WRITING COORDINATES TO DCD FILE 1SDT_MK1_310_run1.dcd AT STEP 732000
WRITING COORDINATES TO RESTART FILE AT STEP 732000
FINISHED WRITING RESTART COORDINATES
WRITING VELOCITIES TO RESTART FILE AT STEP 732000
FINISHED WRITING RESTART VELOCITIES
PRESSURE: 733000 123.048 4.50481 -86.0892 4.50411 148.127 -171.525 -86.0892 -171.525 -10.1062
GPRESSURE: 733000 66.9866 -21.2179 -71.5567 36.6542 145.9 -185.68 -148.46 -234.333 -5.08962
PRESSAVG: 733000 -25.0695 13.3166 1.59228 13.3166 18.0992 -21.6779 1.59227 -21.6778 10.975
GPRESSAVG: 733000 -25.3679 13.4223 1.25846 13.8813 18.0062 -21.6424 2.0513 -21.3345 11.0845
ENERGY:  733000      1088.3833      1861.1196      1784.1598        99.6638        -225259.8917     19824.9010         0.0000         0.0000     40848.5603        -159753.1039       309.7989   -200601.6641   -159710.0838       309.3129             87.0228        69.2656    640881.0027         1.3349         1.2409

WRITING EXTENDED SYSTEM TO RESTART FILE AT STEP 733000
WRITING COORDINATES TO DCD FILE 1SDT_MK1_310_run1.dcd AT STEP 733000
WRITING COORDINATES TO RESTART FILE AT STEP 733000
FINISHED WRITING RESTART COORDINATES
WRITING VELOCITIES TO RESTART FILE AT STEP 733000
FINISHED WRITING RESTART VELOCITIES
LDB: ============= START OF LOAD BALANCING ============== 368.481
LDB: ============== END OF LOAD BALANCING =============== 368.481
Info: useSync: 0 useProxySync: 0
LDB: =============== DONE WITH MIGRATION ================ 368.481
LDB: ============= START OF LOAD BALANCING ============== 368.548
LDB: TIME 368.548 LOAD: AVG 0.0283525 MAX 0.0496393  PROXIES: TOTAL 461 MAXPE 19 MAXPATCH 6 None MEM: 712.215 MB
LDB: TIME 368.549 LOAD: AVG 0.0283525 MAX 0.0496393  PROXIES: TOTAL 461 MAXPE 19 MAXPATCH 6 RefineTorusLB MEM: 712.215 MB
LDB: TIME 368.549 LOAD: AVG 0.0283525 MAX 0.0496393  PROXIES: TOTAL 461 MAXPE 19 MAXPATCH 6 RefineTorusLB MEM: 712.215 MB
LDB: Reverting to original mapping
LDB: ============== END OF LOAD BALANCING =============== 368.549
Info: useSync: 0 useProxySync: 0
LDB: =============== DONE WITH MIGRATION ================ 368.549
WRITING COORDINATES TO DCD FILE 1SDT_MK1_310_run1.dcd AT STEP 734000
WRITING COORDINATES TO RESTART FILE AT STEP 734000
FINISHED WRITING RESTART COORDINATES
WRITING VELOCITIES TO RESTART FILE AT STEP 734000
FINISHED WRITING RESTART VELOCITIES
PRESSURE: 734000 -304.485 -204.435 -163.135 -204.434 81.7912 -15.5963 -163.134 -15.5979 -6.9515
GPRESSURE: 734000 -236.079 -123.868 -34.7009 -219.946 105.815 -21.0415 -196.673 26.3758 -15.0771
PRESSAVG: 734000 -25.0053 -10.1021 -14.5818 -10.1021 27.0147 -5.73736 -14.5818 -5.7373 13.6356
GPRESSAVG: 734000 -24.2529 -10.3653 -14.6443 -9.59837 26.949 -6.88638 -15.9329 -5.32276 12.4525
ENERGY:  734000      1120.2092      1835.9792      1765.2432       102.7511        -224981.1850     19618.0173         0.0000         0.0000     40681.7251        -159857.2599       308.5336   -200538.9850   -159808.6320       308.9806            -76.5484       -48.4469    641546.1893         5.2150         5.0495

WRITING EXTENDED SYSTEM TO RESTART FILE AT STEP 734000
PRESSURE: 735000 86.2051 -31.7885 -18.8637 -31.7876 -79.8868 -60.2369 -18.8638 -60.2363 -25.8461
GPRESSURE: 735000 125.382 -97.3094 -20.5582 -15.4933 18.5587 -98.7673 -0.367009 -62.4787 -6.23102
PRESSAVG: 735000 39.9768 22.9729 19.1071 22.973 -35.8108 -15.3906 19.1071 -15.3905 16.5499
GPRESSAVG: 735000 39.424 23.0563 19.6325 22.5169 -36.2605 -15.0298 19.3196 -15.9504 17.2155
ENERGY:  735000      1173.8788      1825.7390      1763.1844        98.6582        -225084.5701     19620.6381         0.0000         0.0000     40741.1912        -159861.2803       308.9846   -200602.4716   -159832.2239       308.6472             -6.5093        45.9031    639863.5638         6.9053         6.7930

WRITING EXTENDED SYSTEM TO RESTART FILE AT STEP 735000
WRITING COORDINATES TO DCD FILE 1SDT_MK1_310_run1.dcd AT STEP 735000
WRITING COORDINATES TO RESTART FILE AT STEP 735000
FINISHED WRITING RESTART COORDINATES
WRITING VELOCITIES TO RESTART FILE AT STEP 735000
FINISHED WRITING RESTART VELOCITIES
LDB: ============= START OF LOAD BALANCING ============== 371.709
LDB: ============== END OF LOAD BALANCING =============== 371.709
Info: useSync: 0 useProxySync: 0
LDB: =============== DONE WITH MIGRATION ================ 371.709
LDB: ============= START OF LOAD BALANCING ============== 371.772
LDB: TIME 371.772 LOAD: AVG 0.027812 MAX 0.0353982  PROXIES: TOTAL 461 MAXPE 19 MAXPATCH 6 None MEM: 712.215 MB
LDB: TIME 371.772 LOAD: AVG 0.027812 MAX 0.0353982  PROXIES: TOTAL 461 MAXPE 19 MAXPATCH 6 RefineTorusLB MEM: 712.215 MB
LDB: TIME 371.772 LOAD: AVG 0.027812 MAX 0.0353982  PROXIES: TOTAL 461 MAXPE 19 MAXPATCH 6 RefineTorusLB MEM: 712.215 MB
LDB: ============== END OF LOAD BALANCING =============== 371.772
Info: useSync: 0 useProxySync: 0
LDB: =============== DONE WITH MIGRATION ================ 371.772
WRITING COORDINATES TO DCD FILE 1SDT_MK1_310_run1.dcd AT STEP 736000
WRITING COORDINATES TO RESTART FILE AT STEP 736000
FINISHED WRITING RESTART COORDINATES
WRITING VELOCITIES TO RESTART FILE AT STEP 736000
FINISHED WRITING RESTART VELOCITIES
PRESSURE: 736000 -36.6987 77.901 -44.5053 77.9005 -233.408 16.4634 -44.5059 16.463 -184.364
GPRESSURE: 736000 0.455374 -49.5189 -22.4458 50.4254 -235.88 1.19995 -151.314 14.8856 -137.914
PRESSAVG: 736000 -12.6609 -4.07121 4.17541 -4.07122 -6.66126 -17.362 4.17543 -17.3621 27.4166
GPRESSAVG: 736000 -12.4612 -4.41467 4.49802 -4.33783 -6.71552 -17.235 4.49914 -16.3237 27.2513
ENERGY:  736000      1161.7633      1848.4939      1766.2394        97.8055        -225136.6361     19703.6923         0.0000         0.0000     40798.5659        -159760.0757       309.4197   -200558.6416   -159721.9363       308.6159           -151.4901      -124.4460    641522.9749         2.6981         2.6915

WRITING EXTENDED SYSTEM TO RESTART FILE AT STEP 736000
PRESSURE: 737000 -189.236 63.816 106.764 63.8159 -82.0528 9.19754 106.766 9.19769 -261.349
GPRESSURE: 737000 -140.867 69.2088 170.86 164.68 20.2699 29.1092 112.579 18.9358 -211.726
PRESSAVG: 737000 -16.8258 41.0003 20.358 41.0004 -17.689 -21.8138 20.358 -21.8139 43.5132
GPRESSAVG: 737000 -17.39 40.4853 20.3472 42.8013 -17.4555 -22.7843 20.497 -21.3982 43.6039
ENERGY:  737000      1113.2927      1847.0890      1738.4315        87.2495        -225004.2626     19605.7684         0.0000         0.0000     40882.5489        -159729.8827       310.0567   -200612.4316   -159691.0482       309.0736           -177.5460      -110.7745    640671.9165         2.9994         2.9195

WRITING EXTENDED SYSTEM TO RESTART FILE AT STEP 737000
WRITING COORDINATES TO DCD FILE 1SDT_MK1_310_run1.dcd AT STEP 737000
WRITING COORDINATES TO RESTART FILE AT STEP 737000
FINISHED WRITING RESTART COORDINATES
WRITING VELOCITIES TO RESTART FILE AT STEP 737000
FINISHED WRITING RESTART VELOCITIES
LDB: ============= START OF LOAD BALANCING ============== 374.384
LDB: ============== END OF LOAD BALANCING =============== 374.385
Info: useSync: 0 useProxySync: 0
LDB: =============== DONE WITH MIGRATION ================ 374.385
LDB: ============= START OF LOAD BALANCING ============== 374.45
LDB: TIME 374.45 LOAD: AVG 0.0284958 MAX 0.0394678  PROXIES: TOTAL 461 MAXPE 19 MAXPATCH 6 None MEM: 712.215 MB
LDB: TIME 374.45 LOAD: AVG 0.0284958 MAX 0.0394678  PROXIES: TOTAL 461 MAXPE 19 MAXPATCH 6 RefineTorusLB MEM: 712.215 MB
LDB: TIME 374.45 LOAD: AVG 0.0284958 MAX 0.0394678  PROXIES: TOTAL 461 MAXPE 19 MAXPATCH 6 RefineTorusLB MEM: 712.215 MB
LDB: ============== END OF LOAD BALANCING =============== 374.45
Info: useSync: 0 useProxySync: 0
LDB: =============== DONE WITH MIGRATION ================ 374.45
PRESSURE: 738000 61.1543 88.7162 126.171 88.7165 -60.8428 105.421 126.172 105.421 -203.255
GPRESSURE: 738000 -48.5003 53.2717 91.9729 77.1595 -99.7486 64.1764 62.841 185.684 -174.266
PRESSAVG: 738000 -2.59544 22.9226 -21.8829 22.9225 11.0945 5.04583 -21.8829 5.04582 -7.02905
GPRESSAVG: 738000 -2.49335 23.3283 -21.2388 21.5123 10.4543 5.16002 -22.8119 4.37483 -7.01158
ENERGY:  738000      1136.7688      1822.0232      1786.6666        96.3703        -224688.3844     19430.2568         0.0000         0.0000     40705.9625        -159710.3360       308.7174   -200416.2986   -159667.8809       309.3545            -67.6477      -107.5049    640762.9293         0.4900         0.3165

WRITING EXTENDED SYSTEM TO RESTART FILE AT STEP 738000
WRITING COORDINATES TO DCD FILE 1SDT_MK1_310_run1.dcd AT STEP 738000
WRITING COORDINATES TO RESTART FILE AT STEP 738000
FINISHED WRITING RESTART COORDINATES
WRITING VELOCITIES TO RESTART FILE AT STEP 738000
FINISHED WRITING RESTART VELOCITIES
PRESSURE: 739000 -100.357 -115.338 -13.026 -115.337 27.8615 146.646 -13.0238 146.645 -33.8112
GPRESSURE: 739000 -11.3043 -85.6781 54.3145 -48.9464 54.2505 135.276 7.58625 139.081 -6.84876
PRESSAVG: 739000 3.17361 5.57032 -15.4277 5.57025 -11.1258 28.8932 -15.4277 28.8932 11.8601
GPRESSAVG: 739000 3.40247 5.76211 -15.7528 5.20052 -10.5715 29.2579 -14.3887 27.8798 11.522
ENERGY:  739000      1128.2143      1846.1932      1777.0305       101.5296        -224861.5452     19704.4133         0.0000         0.0000     40804.9247        -159499.2394       309.4680   -200304.1641   -159455.7350       309.2065            -35.4356        12.0325    642488.6495         1.3026         1.4510

WRITING EXTENDED SYSTEM TO RESTART FILE AT STEP 739000
WRITING COORDINATES TO DCD FILE 1SDT_MK1_310_run1.dcd AT STEP 739000
WRITING COORDINATES TO RESTART FILE AT STEP 739000
FINISHED WRITING RESTART COORDINATES
WRITING VELOCITIES TO RESTART FILE AT STEP 739000
FINISHED WRITING RESTART VELOCITIES
LDB: ============= START OF LOAD BALANCING ============== 377.587
LDB: ============== END OF LOAD BALANCING =============== 377.587
Info: useSync: 0 useProxySync: 0
LDB: =============== DONE WITH MIGRATION ================ 377.587
LDB: ============= START OF LOAD BALANCING ============== 377.654
LDB: TIME 377.655 LOAD: AVG 0.02843 MAX 0.0505921  PROXIES: TOTAL 461 MAXPE 19 MAXPATCH 6 None MEM: 712.215 MB
LDB: TIME 377.655 LOAD: AVG 0.02843 MAX 0.0505921  PROXIES: TOTAL 461 MAXPE 19 MAXPATCH 6 RefineTorusLB MEM: 712.215 MB
LDB: TIME 377.655 LOAD: AVG 0.02843 MAX 0.0505921  PROXIES: TOTAL 461 MAXPE 19 MAXPATCH 6 RefineTorusLB MEM: 712.215 MB
LDB: Reverting to original mapping
LDB: ============== END OF LOAD BALANCING =============== 377.655
Info: useSync: 0 useProxySync: 0
LDB: =============== DONE WITH MIGRATION ================ 377.655
PRESSURE: 740000 61.8128 95.5178 -30.8076 95.5177 -83.7939 -0.333402 -30.8074 -0.332171 162.323
GPRESSURE: 740000 87.4126 40.0522 -20.0442 88.1644 -108.85 13.0271 -22.7359 -47.455 176.819
PRESSAVG: 740000 -2.79204 19.1474 -50.1759 19.1474 -18.9435 25.0449 -50.1759 25.0449 33.1284
GPRESSAVG: 740000 -2.74985 18.9322 -50.2176 19.4278 -19.0851 25.0678 -50.1101 25.5384 33.1451
TIMING: 740000  CPU: 370.906, 0.00156235/step  Wall: 375.478, 0.00157874/step, 1.2108 hours remaining, 712.214844 MB of memory in use.
ETITLE:      TS           BOND          ANGLE          DIHED          IMPRP               ELECT            VDW       BOUNDARY           MISC        KINETIC               TOTAL           TEMP      POTENTIAL         TOTAL3        TEMPAVG            PRESSURE      GPRESSURE         VOLUME       PRESSAVG      GPRESSAVG

ENERGY:  740000      1116.8045      1833.7465      1770.6922        99.4368        -224868.3028     19812.4919         0.0000         0.0000     40859.3480        -159375.7829       309.8807   -200235.1309   -159336.1849       309.5893             46.7807        51.7940    640411.2534         3.7976         3.7700

WRITING EXTENDED SYSTEM TO RESTART FILE AT STEP 740000
WRITING COORDINATES TO DCD FILE 1SDT_MK1_310_run1.dcd AT STEP 740000
WRITING COORDINATES TO RESTART FILE AT STEP 740000
FINISHED WRITING RESTART COORDINATES
WRITING VELOCITIES TO RESTART FILE AT STEP 740000
FINISHED WRITING RESTART VELOCITIES
PRESSURE: 741000 -20.1874 -89.8507 -114.282 -89.8532 290.232 42.6787 -114.282 42.6806 66.9707
GPRESSURE: 741000 -35.4472 -104.715 -119.335 -147.464 259.693 14.6574 -135.385 -7.1055 59.8125
PRESSAVG: 741000 36.5038 26.9974 -3.35723 26.9975 -30.5514 10.1425 -3.35721 10.1425 2.92735
GPRESSAVG: 741000 36.1886 26.1562 -2.96252 27.5898 -30.0695 9.90516 -3.80394 9.98357 3.0914
ENERGY:  741000      1145.6263      1846.5210      1778.1460       105.7285        -225016.1082     19820.1724         0.0000         0.0000     40856.6365        -159463.2774       309.8601   -200319.9139   -159420.9332       309.5672            112.3385        94.6860    639764.0006         2.9599         3.0702

WRITING EXTENDED SYSTEM TO RESTART FILE AT STEP 741000
WRITING COORDINATES TO DCD FILE 1SDT_MK1_310_run1.dcd AT STEP 741000
WRITING COORDINATES TO RESTART FILE AT STEP 741000
FINISHED WRITING RESTART COORDINATES
WRITING VELOCITIES TO RESTART FILE AT STEP 741000
FINISHED WRITING RESTART VELOCITIES
LDB: ============= START OF LOAD BALANCING ============== 381.013
LDB: ============== END OF LOAD BALANCING =============== 381.013
Info: useSync: 0 useProxySync: 0
LDB: =============== DONE WITH MIGRATION ================ 381.013
LDB: ============= START OF LOAD BALANCING ============== 381.08
LDB: TIME 381.08 LOAD: AVG 0.028092 MAX 0.0507262  PROXIES: TOTAL 461 MAXPE 19 MAXPATCH 6 None MEM: 712.215 MB
LDB: TIME 381.08 LOAD: AVG 0.028092 MAX 0.0507261  PROXIES: TOTAL 461 MAXPE 19 MAXPATCH 6 RefineTorusLB MEM: 712.215 MB
LDB: TIME 381.08 LOAD: AVG 0.028092 MAX 0.0507261  PROXIES: TOTAL 461 MAXPE 19 MAXPATCH 6 RefineTorusLB MEM: 712.215 MB
LDB: ============== END OF LOAD BALANCING =============== 381.08
Info: useSync: 0 useProxySync: 0
LDB: =============== DONE WITH MIGRATION ================ 381.081
PRESSURE: 742000 -62.5786 28.3577 36.2126 28.3585 -260.311 53.4975 36.2127 53.4973 46.7246
GPRESSURE: 742000 -21.567 -23.734 -25.2944 63.1843 -266.41 20.4535 64.6854 73.7575 68.7812
PRESSAVG: 742000 -0.330978 14.6637 -30.045 14.6637 -47.6152 -1.0049 -30.045 -1.00485 68.1904
GPRESSAVG: 742000 -1.04173 14.6301 -30.3179 14.1524 -47.3279 -1.75314 -29.5146 -0.611039 68.7089
ENERGY:  742000      1155.2761      1842.6239      1757.7257       103.8598        -224914.7310     19574.9015         0.0000         0.0000     40833.0983        -159647.2456       309.6816   -200480.3440   -159603.7287       309.3266            -92.0550       -73.0653    641886.6722         6.7481         6.7798

WRITING EXTENDED SYSTEM TO RESTART FILE AT STEP 742000
WRITING COORDINATES TO DCD FILE 1SDT_MK1_310_run1.dcd AT STEP 742000
WRITING COORDINATES TO RESTART FILE AT STEP 742000
FINISHED WRITING RESTART COORDINATES
WRITING VELOCITIES TO RESTART FILE AT STEP 742000
FINISHED WRITING RESTART VELOCITIES
PRESSURE: 743000 -5.91039 -62.3533 19.9425 -62.3535 -57.8281 -47.5141 19.9419 -47.513 -101.996
GPRESSURE: 743000 8.37322 3.81172 24.4024 -83.7895 -81.5131 -28.7196 32.2739 -22.2925 -60.0023
PRESSAVG: 743000 13.6494 1.70515 -1.23762 1.70521 -24.0539 -27.8874 -1.23761 -27.8874 2.88888
GPRESSAVG: 743000 13.8087 1.66659 -1.87734 1.60249 -24.7539 -27.1842 -1.32103 -28.4578 2.76888
ENERGY:  743000      1125.5332      1792.2010      1756.2663       101.4508        -224813.1488     19505.0772         0.0000         0.0000     40960.8103        -159571.8101       310.6502   -200532.6203   -159530.6176       308.8444            -55.2447       -44.3807    640657.4262        -2.5052        -2.7254

WRITING EXTENDED SYSTEM TO RESTART FILE AT STEP 743000
WRITING COORDINATES TO DCD FILE 1SDT_MK1_310_run1.dcd AT STEP 743000
WRITING COORDINATES TO RESTART FILE AT STEP 743000
FINISHED WRITING RESTART COORDINATES
WRITING VELOCITIES TO RESTART FILE AT STEP 743000
FINISHED WRITING RESTART VELOCITIES
LDB: ============= START OF LOAD BALANCING ============== 384.18
LDB: ============== END OF LOAD BALANCING =============== 384.18
Info: useSync: 0 useProxySync: 0
LDB: =============== DONE WITH MIGRATION ================ 384.18
LDB: ============= START OF LOAD BALANCING ============== 384.247
LDB: TIME 384.247 LOAD: AVG 0.0279631 MAX 0.0509933  PROXIES: TOTAL 461 MAXPE 19 MAXPATCH 6 None MEM: 712.215 MB
LDB: TIME 384.247 LOAD: AVG 0.0279631 MAX 0.0509933  PROXIES: TOTAL 461 MAXPE 19 MAXPATCH 6 RefineTorusLB MEM: 712.215 MB
LDB: TIME 384.247 LOAD: AVG 0.0279631 MAX 0.0509933  PROXIES: TOTAL 461 MAXPE 19 MAXPATCH 6 RefineTorusLB MEM: 712.215 MB
LDB: Reverting to original mapping
LDB: ============== END OF LOAD BALANCING =============== 384.247
Info: useSync: 0 useProxySync: 0
LDB: =============== DONE WITH MIGRATION ================ 384.248
PRESSURE: 744000 -153.261 104.83 -66.0511 104.83 -226.027 -98.6123 -66.0507 -98.6129 -279.939
GPRESSURE: 744000 -91.2991 224.238 -107.236 35.9091 -143.54 -124.643 -94.5413 -10.2433 -143.849
PRESSAVG: 744000 -19.1513 -15.3821 -19.4037 -15.3822 11.7336 -30.703 -19.4036 -30.7029 23.4146
GPRESSAVG: 744000 -19.0004 -14.7738 -18.8725 -14.6551 11.7625 -31.4953 -19.8724 -30.1156 23.7342
ENERGY:  744000      1165.4450      1853.0886      1776.7365       102.7965        -224641.6679     19476.3004         0.0000         0.0000     40778.8734        -159488.4273       309.2704   -200267.3008   -159446.0308       309.4559           -219.7421      -126.2292    639666.3590         5.3323         5.4988

WRITING EXTENDED SYSTEM TO RESTART FILE AT STEP 744000
WRITING COORDINATES TO DCD FILE 1SDT_MK1_310_run1.dcd AT STEP 744000
WRITING COORDINATES TO RESTART FILE AT STEP 744000
FINISHED WRITING RESTART COORDINATES
WRITING VELOCITIES TO RESTART FILE AT STEP 744000
FINISHED WRITING RESTART VELOCITIES
PRESSURE: 745000 -478.924 130.128 -0.877711 130.128 -318.685 -139.037 -0.879077 -139.038 -144.782
GPRESSURE: 745000 -411.677 143.69 -25.5297 88.0033 -268.826 -62.7623 -16.0345 -167.386 -158.415
PRESSAVG: 745000 -15.2387 57.0561 -7.82943 57.0561 -17.6926 -7.90506 -7.82945 -7.90504 33.0037
GPRESSAVG: 745000 -15.4585 56.7412 -8.67455 56.9515 -17.0394 -7.42839 -6.9566 -8.12261 32.6853
ENERGY:  745000      1176.6865      1830.1066      1798.4741       109.4618        -224323.6751     19152.2490         0.0000         0.0000     40833.3790        -159423.3180       309.6838   -200256.6970   -159380.3925       309.4754           -314.1305      -279.6393    642101.0563         0.0241         0.0625

WRITING EXTENDED SYSTEM TO RESTART FILE AT STEP 745000
WRITING COORDINATES TO DCD FILE 1SDT_MK1_310_run1.dcd AT STEP 745000
WRITING COORDINATES TO RESTART FILE AT STEP 745000
FINISHED WRITING RESTART COORDINATES
WRITING VELOCITIES TO RESTART FILE AT STEP 745000
FINISHED WRITING RESTART VELOCITIES
LDB: ============= START OF LOAD BALANCING ============== 387.085
LDB: ============== END OF LOAD BALANCING =============== 387.085
Info: useSync: 0 useProxySync: 0
LDB: =============== DONE WITH MIGRATION ================ 387.085
LDB: ============= START OF LOAD BALANCING ============== 387.154
LDB: TIME 387.154 LOAD: AVG 0.0286737 MAX 0.0518308  PROXIES: TOTAL 461 MAXPE 19 MAXPATCH 6 None MEM: 712.215 MB
LDB: TIME 387.154 LOAD: AVG 0.0286737 MAX 0.0518308  PROXIES: TOTAL 461 MAXPE 19 MAXPATCH 6 RefineTorusLB MEM: 712.215 MB
LDB: TIME 387.154 LOAD: AVG 0.0286737 MAX 0.0518308  PROXIES: TOTAL 461 MAXPE 19 MAXPATCH 6 RefineTorusLB MEM: 712.215 MB
LDB: Reverting to original mapping
LDB: ============== END OF LOAD BALANCING =============== 387.154
Info: useSync: 0 useProxySync: 0
LDB: =============== DONE WITH MIGRATION ================ 387.154
PRESSURE: 746000 61.9327 -106.901 -103.57 -106.901 170.407 34.9859 -103.571 34.9858 -71.3236
GPRESSURE: 746000 74.4239 -5.09288 -104.95 -121.785 181.71 69.7628 -52.9834 29.914 -18.9756
PRESSAVG: 746000 25.1697 -7.42571 22.7919 -7.42576 -22.0977 10.2636 22.7919 10.2636 -11.5148
GPRESSAVG: 746000 25.3509 -6.55668 23.6938 -7.28486 -22.3596 9.7861 21.8638 9.91374 -11.5022
ENERGY:  746000      1162.9638      1849.5758      1767.7475       103.3720        -224933.5544     19889.2011         0.0000         0.0000     41003.8616        -159156.8326       310.9767   -200160.6942   -159113.9288       310.2119             53.6722        79.0529    641085.8156        -2.8143        -2.8370

WRITING EXTENDED SYSTEM TO RESTART FILE AT STEP 746000
WRITING COORDINATES TO DCD FILE 1SDT_MK1_310_run1.dcd AT STEP 746000
WRITING COORDINATES TO RESTART FILE AT STEP 746000
FINISHED WRITING RESTART COORDINATES
WRITING VELOCITIES TO RESTART FILE AT STEP 746000
FINISHED WRITING RESTART VELOCITIES
PRESSURE: 747000 22.9628 -11.2223 -100.492 -11.2225 -44.1944 22.5851 -100.491 22.5863 84.8012
GPRESSURE: 747000 73.7463 85.5876 -92.7386 -53.8704 18.305 -36.5889 -160.802 118.732 80.2955
PRESSAVG: 747000 -36.5651 -27.1423 -17.4853 -27.1423 0.276689 8.70812 -17.4853 8.70811 33.735
GPRESSAVG: 747000 -36.7738 -26.9927 -16.8362 -28.1109 -0.0109042 9.82175 -17.1645 8.70493 33.9858
ENERGY:  747000      1102.5140      1826.8536      1775.9765       104.6682        -224732.6338     19650.1374         0.0000         0.0000     41066.2240        -159206.2603       311.4497   -200272.4842   -159169.0739       310.7087             21.1899        57.4489    640781.6608        -0.8511        -0.9330

WRITING EXTENDED SYSTEM TO RESTART FILE AT STEP 747000
WRITING COORDINATES TO DCD FILE 1SDT_MK1_310_run1.dcd AT STEP 747000
WRITING COORDINATES TO RESTART FILE AT STEP 747000
FINISHED WRITING RESTART COORDINATES
WRITING VELOCITIES TO RESTART FILE AT STEP 747000
FINISHED WRITING RESTART VELOCITIES
LDB: ============= START OF LOAD BALANCING ============== 389.964
LDB: ============== END OF LOAD BALANCING =============== 389.964
Info: useSync: 0 useProxySync: 0
LDB: =============== DONE WITH MIGRATION ================ 389.964
LDB: ============= START OF LOAD BALANCING ============== 390.038
LDB: TIME 390.038 LOAD: AVG 0.0285355 MAX 0.0495217  PROXIES: TOTAL 461 MAXPE 19 MAXPATCH 6 None MEM: 712.215 MB
LDB: TIME 390.038 LOAD: AVG 0.0285355 MAX 0.0495217  PROXIES: TOTAL 461 MAXPE 19 MAXPATCH 6 RefineTorusLB MEM: 712.215 MB
LDB: TIME 390.038 LOAD: AVG 0.0285355 MAX 0.0495217  PROXIES: TOTAL 461 MAXPE 19 MAXPATCH 6 RefineTorusLB MEM: 712.215 MB
LDB: ============== END OF LOAD BALANCING =============== 390.038
Info: useSync: 0 useProxySync: 0
LDB: =============== DONE WITH MIGRATION ================ 390.039
PRESSURE: 748000 -355.838 -51.0179 -78.9425 -51.0172 -207.304 -32.2613 -78.9426 -32.2603 -206.415
GPRESSURE: 748000 -335.892 -29.3084 -49.0043 -32.0872 -161.74 110.989 -107.023 -56.7317 -205.531
PRESSAVG: 748000 -17.5179 -1.11037 -1.85215 -1.11035 24.6097 -16.7767 -1.85217 -16.7767 0.646035
GPRESSAVG: 748000 -17.3668 -1.79657 -3.66097 -0.182401 24.7219 -17.79 -0.909593 -16.9699 0.368194
ENERGY:  748000      1199.3491      1816.6242      1772.6392        87.0802        -223873.1868     19323.9867         0.0000         0.0000     40690.7223        -158982.7850       308.6018   -199673.5073   -158941.2350       310.0805           -256.5193      -234.3877    642828.4357         2.5793         2.5744

WRITING EXTENDED SYSTEM TO RESTART FILE AT STEP 748000
WRITING COORDINATES TO DCD FILE 1SDT_MK1_310_run1.dcd AT STEP 748000
WRITING COORDINATES TO RESTART FILE AT STEP 748000
FINISHED WRITING RESTART COORDINATES
WRITING VELOCITIES TO RESTART FILE AT STEP 748000
FINISHED WRITING RESTART VELOCITIES
PRESSURE: 749000 5.79782 131.691 0.461375 131.69 2.46305 90.7962 0.461257 90.7955 -48.3658
GPRESSURE: 749000 105.669 138.069 -62.3297 58.0066 103.923 23.6534 -35.5486 81.0251 75.652
PRESSAVG: 749000 11.4931 22.6602 -12.8291 22.6602 17.6418 9.87241 -12.8291 9.87248 -7.04803
GPRESSAVG: 749000 11.7591 22.62 -11.6852 22.236 17.4022 10.6551 -14.0465 9.6915 -6.93917
ENERGY:  749000      1193.4271      1837.8864      1753.5021        97.7704        -224962.6469     20042.3656         0.0000         0.0000     40903.9211        -159133.7742       310.2187   -200037.6953   -159090.9080       310.3670            -13.3683        95.0814    641754.3862         7.3623         7.4074

WRITING EXTENDED SYSTEM TO RESTART FILE AT STEP 749000
WRITING COORDINATES TO DCD FILE 1SDT_MK1_310_run1.dcd AT STEP 749000
WRITING COORDINATES TO RESTART FILE AT STEP 749000
FINISHED WRITING RESTART COORDINATES
WRITING VELOCITIES TO RESTART FILE AT STEP 749000
FINISHED WRITING RESTART VELOCITIES
LDB: ============= START OF LOAD BALANCING ============== 394.148
LDB: ============== END OF LOAD BALANCING =============== 394.148
Info: useSync: 0 useProxySync: 0
LDB: =============== DONE WITH MIGRATION ================ 394.148
LDB: ============= START OF LOAD BALANCING ============== 394.253
LDB: TIME 394.253 LOAD: AVG 0.0282741 MAX 0.0542656  PROXIES: TOTAL 461 MAXPE 19 MAXPATCH 6 None MEM: 712.215 MB
LDB: TIME 394.253 LOAD: AVG 0.0282741 MAX 0.0542656  PROXIES: TOTAL 461 MAXPE 19 MAXPATCH 6 RefineTorusLB MEM: 712.215 MB
LDB: TIME 394.253 LOAD: AVG 0.0282741 MAX 0.0542656  PROXIES: TOTAL 461 MAXPE 19 MAXPATCH 6 RefineTorusLB MEM: 712.215 MB
LDB: ============== END OF LOAD BALANCING =============== 394.253
Info: useSync: 0 useProxySync: 0
LDB: =============== DONE WITH MIGRATION ================ 394.254
PRESSURE: 750000 -129.257 19.711 -131.458 19.7114 -26.2784 12.8078 -131.459 12.8074 -4.28198
GPRESSURE: 750000 -24.295 37.5167 -103.412 -47.893 28.8442 -6.31743 -97.2454 -5.6193 5.57452
PRESSAVG: 750000 -11.9961 -5.7319 -17.2572 -5.73189 7.31003 26.4129 -17.2571 26.4128 16.9537
GPRESSAVG: 750000 -12.0911 -6.1986 -17.3436 -4.69875 7.03714 26.3515 -17.2886 26.6982 16.9953
TIMING: 750000  CPU: 386.687, 0.00157807/step  Wall: 391.742, 0.00162644/step, 1.24287 hours remaining, 712.214844 MB of memory in use.
ETITLE:      TS           BOND          ANGLE          DIHED          IMPRP               ELECT            VDW       BOUNDARY           MISC        KINETIC               TOTAL           TEMP      POTENTIAL         TOTAL3        TEMPAVG            PRESSURE      GPRESSURE         VOLUME       PRESSAVG      GPRESSAVG

ENERGY:  750000      1192.8133      1872.0431      1775.2055       119.3423        -225030.2786     19844.2982         0.0000         0.0000     41233.5723        -158993.0038       312.7188   -200226.5762   -158951.0304       310.3795            -53.2723         3.3746    642795.0502         4.0892         3.9804

WRITING EXTENDED SYSTEM TO RESTART FILE AT STEP 750000
WRITING COORDINATES TO DCD FILE 1SDT_MK1_310_run1.dcd AT STEP 750000
WRITING COORDINATES TO RESTART FILE AT STEP 750000
FINISHED WRITING RESTART COORDINATES
WRITING VELOCITIES TO RESTART FILE AT STEP 750000
FINISHED WRITING RESTART VELOCITIES
PRESSURE: 751000 -29.7783 -33.3912 102.183 -33.3912 -263.257 16.0318 102.183 16.0318 -68.5039
GPRESSURE: 751000 -23.8996 -53.0076 83.3104 -82.5257 -247.694 -18.4937 19.7403 22.0778 -63.3723
PRESSAVG: 751000 -18.5107 33.2153 -19.9358 33.2154 4.75604 -14.5987 -19.9358 -14.5987 -6.4529
GPRESSAVG: 751000 -18.8006 33.4008 -19.3847 32.6648 5.30934 -14.727 -20.3692 -14.4805 -6.22241
ENERGY:  751000      1169.6110      1868.0645      1760.4784       113.1273        -224554.3383     19531.2264         0.0000         0.0000     40830.0220        -159281.8088       309.6583   -200111.8308   -159238.4456       310.1805           -120.5130      -111.6552    642252.4510        -6.7359        -6.5712

WRITING EXTENDED SYSTEM TO RESTART FILE AT STEP 751000
WRITING COORDINATES TO DCD FILE 1SDT_MK1_310_run1.dcd AT STEP 751000
WRITING COORDINATES TO RESTART FILE AT STEP 751000
FINISHED WRITING RESTART COORDINATES
WRITING VELOCITIES TO RESTART FILE AT STEP 751000
FINISHED WRITING RESTART VELOCITIES
LDB: ============= START OF LOAD BALANCING ============== 397.375
LDB: ============== END OF LOAD BALANCING =============== 397.375
Info: useSync: 0 useProxySync: 0
LDB: =============== DONE WITH MIGRATION ================ 397.375
LDB: ============= START OF LOAD BALANCING ============== 397.442
LDB: TIME 397.442 LOAD: AVG 0.0281961 MAX 0.0502639  PROXIES: TOTAL 461 MAXPE 19 MAXPATCH 6 None MEM: 712.215 MB
LDB: TIME 397.442 LOAD: AVG 0.0281961 MAX 0.0502639  PROXIES: TOTAL 461 MAXPE 19 MAXPATCH 6 RefineTorusLB MEM: 712.215 MB
LDB: TIME 397.442 LOAD: AVG 0.0281961 MAX 0.0502639  PROXIES: TOTAL 461 MAXPE 19 MAXPATCH 6 RefineTorusLB MEM: 712.215 MB
LDB: Reverting to original mapping
LDB: ============== END OF LOAD BALANCING =============== 397.443
Info: useSync: 0 useProxySync: 0
LDB: =============== DONE WITH MIGRATION ================ 397.443
PRESSURE: 752000 3.29419 -6.39014 6.11088 -6.39138 14.3169 -54.8215 6.11022 -54.8209 -280.35
GPRESSURE: 752000 -45.6013 -90.3254 -65.5232 39.6325 14.5736 2.6799 13.9598 7.53054 -173.751
PRESSAVG: 752000 40.7085 19.6067 -27.1699 19.6067 -34.4404 14.9387 -27.17 14.9387 6.63096
GPRESSAVG: 752000 40.6009 19.683 -27.6424 19.9578 -34.4723 15.0321 -26.3972 14.9301 6.98964
ENERGY:  752000      1155.9613      1858.7567      1767.4940       102.1839        -224297.1518     19418.4021         0.0000         0.0000     41041.4871        -158952.8666       311.2621   -199994.3538   -158919.1107       310.4736            -87.5796       -68.2595    641903.2270         4.2997         4.3727

WRITING EXTENDED SYSTEM TO RESTART FILE AT STEP 752000
WRITING COORDINATES TO DCD FILE 1SDT_MK1_310_run1.dcd AT STEP 752000
WRITING COORDINATES TO RESTART FILE AT STEP 752000
FINISHED WRITING RESTART COORDINATES
WRITING VELOCITIES TO RESTART FILE AT STEP 752000
FINISHED WRITING RESTART VELOCITIES
PRESSURE: 753000 104.729 52.2426 141.772 52.2428 -201.681 -101.002 141.773 -101.003 -111.234
GPRESSURE: 753000 66.4843 83.9132 54.2965 16.5898 -107.948 -39.5896 154.832 -161.348 -51.7312
PRESSAVG: 753000 -8.43366 38.3349 9.79633 38.3349 25.4627 -29.9241 9.79632 -29.924 -19.7567
GPRESSAVG: 753000 -7.85863 38.3786 10.1125 37.5696 24.876 -29.6147 9.61893 -30.1452 -19.8732
ENERGY:  753000      1151.0919      1848.1916      1785.2680       100.8668        -224901.0310     19657.7180         0.0000         0.0000     40927.2524        -159430.6424       310.3957   -200357.8948   -159386.5770       310.2192            -69.3954       -31.0649    641720.9056        -0.9092        -0.9520

WRITING EXTENDED SYSTEM TO RESTART FILE AT STEP 753000
WRITING COORDINATES TO DCD FILE 1SDT_MK1_310_run1.dcd AT STEP 753000
WRITING COORDINATES TO RESTART FILE AT STEP 753000
FINISHED WRITING RESTART COORDINATES
WRITING VELOCITIES TO RESTART FILE AT STEP 753000
FINISHED WRITING RESTART VELOCITIES
LDB: ============= START OF LOAD BALANCING ============== 400.371
LDB: ============== END OF LOAD BALANCING =============== 400.371
Info: useSync: 0 useProxySync: 0
LDB: =============== DONE WITH MIGRATION ================ 400.371
LDB: ============= START OF LOAD BALANCING ============== 400.435
LDB: TIME 400.435 LOAD: AVG 0.0284187 MAX 0.0376671  PROXIES: TOTAL 461 MAXPE 19 MAXPATCH 6 None MEM: 712.215 MB
LDB: TIME 400.435 LOAD: AVG 0.0284187 MAX 0.0376671  PROXIES: TOTAL 461 MAXPE 19 MAXPATCH 6 RefineTorusLB MEM: 712.215 MB
LDB: TIME 400.435 LOAD: AVG 0.0284187 MAX 0.0376671  PROXIES: TOTAL 461 MAXPE 19 MAXPATCH 6 RefineTorusLB MEM: 712.215 MB
LDB: ============== END OF LOAD BALANCING =============== 400.436
Info: useSync: 0 useProxySync: 0
LDB: =============== DONE WITH MIGRATION ================ 400.436
PRESSURE: 754000 -149.597 -48.3488 34.363 -48.3491 -190.087 -158.831 34.3638 -158.831 -8.86163
GPRESSURE: 754000 -122.158 -57.0881 37.772 -59.9609 -220.602 -106.665 116.597 -80.9547 31.907
PRESSAVG: 754000 5.47431 -11.6445 30.9557 -11.6446 3.31082 -7.77704 30.9556 -7.77705 -11.8696
GPRESSAVG: 754000 4.90681 -11.4357 31.0519 -11.2359 3.3459 -8.36607 31.2966 -7.61139 -11.6158
ENERGY:  754000      1140.5029      1837.1689      1803.3517        97.8004        -224808.9618     19459.5466         0.0000         0.0000     41028.0788        -159442.5125       311.1604   -200470.5913   -159397.9223       309.3442           -116.1818      -103.6177    640143.0069        -1.0282        -1.1210

WRITING EXTENDED SYSTEM TO RESTART FILE AT STEP 754000
WRITING COORDINATES TO DCD FILE 1SDT_MK1_310_run1.dcd AT STEP 754000
WRITING COORDINATES TO RESTART FILE AT STEP 754000
FINISHED WRITING RESTART COORDINATES
WRITING VELOCITIES TO RESTART FILE AT STEP 754000
FINISHED WRITING RESTART VELOCITIES
PRESSURE: 755000 27.4554 120.541 -1.84588 120.542 142.596 -61.8462 -1.84474 -61.8468 217.611
GPRESSURE: 755000 26.5273 174.688 -57.3257 25.679 236.674 -12.5295 43.7399 -140.661 210.062
PRESSAVG: 755000 -12.9847 9.05223 -8.93752 9.05221 13.1986 17.1657 -8.93751 17.1658 17.3874
GPRESSAVG: 755000 -12.3105 8.43941 -10.1272 8.85471 12.9731 17.3414 -9.27793 17.1255 17.5129
ENERGY:  755000      1145.8157      1861.4520      1771.3922        93.9392        -224868.5838     19756.2449         0.0000         0.0000     40869.9301        -159369.8098       309.9610   -200239.7399   -159327.5189       310.0224            129.2210       157.7545    640679.5528         5.8671         6.0585

WRITING EXTENDED SYSTEM TO RESTART FILE AT STEP 755000
WRITING COORDINATES TO DCD FILE 1SDT_MK1_310_run1.dcd AT STEP 755000
WRITING COORDINATES TO RESTART FILE AT STEP 755000
FINISHED WRITING RESTART COORDINATES
WRITING VELOCITIES TO RESTART FILE AT STEP 755000
FINISHED WRITING RESTART VELOCITIES
LDB: ============= START OF LOAD BALANCING ============== 402.975
LDB: ============== END OF LOAD BALANCING =============== 402.975
Info: useSync: 0 useProxySync: 0
LDB: =============== DONE WITH MIGRATION ================ 402.975
LDB: ============= START OF LOAD BALANCING ============== 403.047
LDB: TIME 403.047 LOAD: AVG 0.0340797 MAX 0.0447199  PROXIES: TOTAL 461 MAXPE 19 MAXPATCH 6 None MEM: 712.215 MB
LDB: TIME 403.047 LOAD: AVG 0.0340797 MAX 0.0447199  PROXIES: TOTAL 461 MAXPE 19 MAXPATCH 6 RefineTorusLB MEM: 712.215 MB
LDB: TIME 403.047 LOAD: AVG 0.0340797 MAX 0.0447199  PROXIES: TOTAL 461 MAXPE 19 MAXPATCH 6 RefineTorusLB MEM: 712.215 MB
LDB: Reverting to original mapping
LDB: ============== END OF LOAD BALANCING =============== 403.047
Info: useSync: 0 useProxySync: 0
LDB: =============== DONE WITH MIGRATION ================ 403.048
PRESSURE: 756000 83.8318 -170.203 -45.2612 -170.203 -93.2339 34.7886 -45.2595 34.7896 -82.5213
GPRESSURE: 756000 69.3946 -114.251 30.0729 -156.823 -118.523 26.3278 -28.803 134.613 -99.78
PRESSAVG: 756000 -26.9749 -46.121 -6.87799 -46.121 18.1436 -8.57764 -6.87794 -8.57767 18.7344
GPRESSAVG: 756000 -27.6461 -44.9524 -6.91577 -46.4234 19.0366 -8.1297 -6.09385 -8.6957 18.6635
ENERGY:  756000      1119.8983      1793.3300      1781.2175        96.9040        -224529.1634     19522.9687         0.0000         0.0000     40693.1574        -159521.6876       308.6203   -200214.8449   -159479.6305       309.5523            -30.6411       -49.6363    640276.0324         3.3010         3.3513

WRITING EXTENDED SYSTEM TO RESTART FILE AT STEP 756000
WRITING COORDINATES TO DCD FILE 1SDT_MK1_310_run1.dcd AT STEP 756000
WRITING COORDINATES TO RESTART FILE AT STEP 756000
FINISHED WRITING RESTART COORDINATES
WRITING VELOCITIES TO RESTART FILE AT STEP 756000
FINISHED WRITING RESTART VELOCITIES
PRESSURE: 757000 -98.7004 45.4803 -61.7549 45.4826 -58.4552 64.7291 -61.7552 64.728 -148.478
GPRESSURE: 757000 -69.3224 -83.5386 -66.4742 12.5614 30.1609 23.7362 -115.504 97.0494 -33.4855
PRESSAVG: 757000 -13.2677 -51.7257 -20.1283 -51.7257 10.5987 32.6127 -20.1283 32.6127 15.496
GPRESSAVG: 757000 -12.6817 -51.7435 -19.1735 -52.3124 10.1449 33.0547 -20.4627 32.1529 15.119
ENERGY:  757000      1143.9408      1839.0779      1768.0144       106.5809        -224802.7278     19637.3677         0.0000         0.0000     40833.2488        -159474.4972       309.6828   -200307.7460   -159433.1722       309.1052           -101.8777       -24.2157    641183.7516         4.2757         4.1941

WRITING EXTENDED SYSTEM TO RESTART FILE AT STEP 757000
WRITING COORDINATES TO DCD FILE 1SDT_MK1_310_run1.dcd AT STEP 757000
WRITING COORDINATES TO RESTART FILE AT STEP 757000
FINISHED WRITING RESTART COORDINATES
WRITING VELOCITIES TO RESTART FILE AT STEP 757000
FINISHED WRITING RESTART VELOCITIES
LDB: ============= START OF LOAD BALANCING ============== 406.922
LDB: ============== END OF LOAD BALANCING =============== 406.922
Info: useSync: 0 useProxySync: 0
LDB: =============== DONE WITH MIGRATION ================ 406.922
LDB: ============= START OF LOAD BALANCING ============== 406.989
LDB: TIME 406.989 LOAD: AVG 0.0284258 MAX 0.0503515  PROXIES: TOTAL 461 MAXPE 19 MAXPATCH 6 None MEM: 712.215 MB
LDB: TIME 406.989 LOAD: AVG 0.0284258 MAX 0.0503515  PROXIES: TOTAL 461 MAXPE 19 MAXPATCH 6 RefineTorusLB MEM: 712.215 MB
LDB: TIME 406.989 LOAD: AVG 0.0284258 MAX 0.0503515  PROXIES: TOTAL 461 MAXPE 19 MAXPATCH 6 RefineTorusLB MEM: 712.215 MB
LDB: Reverting to original mapping
LDB: ============== END OF LOAD BALANCING =============== 406.99
Info: useSync: 0 useProxySync: 0
LDB: =============== DONE WITH MIGRATION ================ 406.99
PRESSURE: 758000 -52.3756 44.0933 27.2367 44.093 73.3155 43.5085 27.237 43.5086 79.7333
GPRESSURE: 758000 -15.5182 14.1221 85.2023 94.0804 147.509 20.6023 -27.3875 -50.5373 124.703
PRESSAVG: 758000 27.1517 1.15608 -2.71178 1.15604 -33.8783 17.2409 -2.71179 17.2409 -3.81401
GPRESSAVG: 758000 27.0275 0.996209 -3.37155 1.97285 -33.2219 16.2562 -3.51756 17.569 -3.76601
ENERGY:  758000      1139.9003      1851.7643      1783.6324       110.3634        -225309.0253     20085.5456         0.0000         0.0000     40871.9236        -159465.8957       309.9761   -200337.8193   -159422.0388       309.2375             33.5577        85.5647    641515.8922        -3.5135        -3.3201

WRITING EXTENDED SYSTEM TO RESTART FILE AT STEP 758000
WRITING COORDINATES TO DCD FILE 1SDT_MK1_310_run1.dcd AT STEP 758000
WRITING COORDINATES TO RESTART FILE AT STEP 758000
FINISHED WRITING RESTART COORDINATES
WRITING VELOCITIES TO RESTART FILE AT STEP 758000
FINISHED WRITING RESTART VELOCITIES
PRESSURE: 759000 -173.802 22.7099 -135.815 22.7113 9.35494 26.6897 -135.815 26.6888 -172.167
GPRESSURE: 759000 -155.451 67.945 -110.572 -28.1454 20.1349 -41.0867 -140.997 -3.71689 -154.681
PRESSAVG: 759000 -15.2455 7.15669 32.7574 7.15667 1.73456 12.0253 32.7575 12.0252 19.72
GPRESSAVG: 759000 -15.2159 7.29287 33.4527 7.1168 1.19853 12.7727 33.7416 11.5797 19.4402
ENERGY:  759000      1147.9123      1877.5268      1756.8762       108.4533        -224929.3186     19708.0016         0.0000         0.0000     41064.7877        -159265.7606       311.4388   -200330.5484   -159224.2798       309.3835           -112.2047       -96.6657    642941.1707         2.0697         1.8076

WRITING EXTENDED SYSTEM TO RESTART FILE AT STEP 759000
WRITING COORDINATES TO DCD FILE 1SDT_MK1_310_run1.dcd AT STEP 759000
WRITING COORDINATES TO RESTART FILE AT STEP 759000
FINISHED WRITING RESTART COORDINATES
WRITING VELOCITIES TO RESTART FILE AT STEP 759000
FINISHED WRITING RESTART VELOCITIES
LDB: ============= START OF LOAD BALANCING ============== 409.947
LDB: ============== END OF LOAD BALANCING =============== 409.947
Info: useSync: 0 useProxySync: 0
LDB: =============== DONE WITH MIGRATION ================ 409.948
LDB: ============= START OF LOAD BALANCING ============== 410.015
LDB: TIME 410.015 LOAD: AVG 0.0283839 MAX 0.0496433  PROXIES: TOTAL 461 MAXPE 19 MAXPATCH 6 None MEM: 712.215 MB
LDB: TIME 410.015 LOAD: AVG 0.0283839 MAX 0.0496433  PROXIES: TOTAL 461 MAXPE 19 MAXPATCH 6 RefineTorusLB MEM: 712.215 MB
LDB: TIME 410.015 LOAD: AVG 0.0283839 MAX 0.0496433  PROXIES: TOTAL 461 MAXPE 19 MAXPATCH 6 RefineTorusLB MEM: 712.215 MB
LDB: Reverting to original mapping
LDB: ============== END OF LOAD BALANCING =============== 410.015
Info: useSync: 0 useProxySync: 0
LDB: =============== DONE WITH MIGRATION ================ 410.015
PRESSURE: 760000 136.396 -130.698 -128.386 -130.698 -30.636 114.414 -128.385 114.413 57.7672
GPRESSURE: 760000 110.559 -165.249 -123.722 -55.0942 108.083 50.3732 -28.144 48.8734 125.124
PRESSAVG: 760000 -11.3957 -3.10726 0.454752 -3.10722 32.9079 7.57472 0.454775 7.57468 -16.9856
GPRESSAVG: 760000 -11.2148 -3.54079 -0.252234 -3.08141 33.1038 6.23321 0.17569 8.69394 -16.5568
TIMING: 760000  CPU: 402.841, 0.00161542/step  Wall: 408.097, 0.0016354/step, 1.24518 hours remaining, 712.214844 MB of memory in use.
ETITLE:      TS           BOND          ANGLE          DIHED          IMPRP               ELECT            VDW       BOUNDARY           MISC        KINETIC               TOTAL           TEMP      POTENTIAL         TOTAL3        TEMPAVG            PRESSURE      GPRESSURE         VOLUME       PRESSAVG      GPRESSAVG

ENERGY:  760000      1141.0305      1884.8822      1780.9313       103.8819        -224979.3034     19925.0780         0.0000         0.0000     40981.8291        -159161.6704       310.8096   -200143.4996   -159120.2611       310.0951             54.5090       114.5888    642322.5966         1.5089         1.7774

WRITING EXTENDED SYSTEM TO RESTART FILE AT STEP 760000
WRITING COORDINATES TO DCD FILE 1SDT_MK1_310_run1.dcd AT STEP 760000
WRITING COORDINATES TO RESTART FILE AT STEP 760000
FINISHED WRITING RESTART COORDINATES
WRITING VELOCITIES TO RESTART FILE AT STEP 760000
FINISHED WRITING RESTART VELOCITIES
PRESSURE: 761000 104.382 126.227 -188.234 126.227 212.682 58.6479 -188.234 58.6486 53.0217
GPRESSURE: 761000 159.064 93.3799 -138.912 226.35 171.402 77.2584 -79.212 44.2506 20.8043
PRESSAVG: 761000 -6.72192 -2.44136 -4.96446 -2.44136 40.5862 23.1854 -4.96445 23.1854 -19.2851
GPRESSAVG: 761000 -7.11297 -2.35582 -4.93327 -2.34985 40.6766 24.1199 -5.31135 22.3614 -19.7343
ENERGY:  761000      1145.0722      1835.5748      1779.7087        92.5766        -224854.6387     19962.1193         0.0000         0.0000     41075.7507        -158963.8364       311.5219   -200039.5871   -158923.3247       310.7051            123.3620       117.0902    641016.3150         4.8597         4.6098

WRITING EXTENDED SYSTEM TO RESTART FILE AT STEP 761000
WRITING COORDINATES TO DCD FILE 1SDT_MK1_310_run1.dcd AT STEP 761000
WRITING COORDINATES TO RESTART FILE AT STEP 761000
FINISHED WRITING RESTART COORDINATES
WRITING VELOCITIES TO RESTART FILE AT STEP 761000
FINISHED WRITING RESTART VELOCITIES
LDB: ============= START OF LOAD BALANCING ============== 413.608
LDB: ============== END OF LOAD BALANCING =============== 413.608
Info: useSync: 0 useProxySync: 0
LDB: =============== DONE WITH MIGRATION ================ 413.608
LDB: ============= START OF LOAD BALANCING ============== 413.676
LDB: TIME 413.676 LOAD: AVG 0.028453 MAX 0.0506386  PROXIES: TOTAL 461 MAXPE 19 MAXPATCH 6 None MEM: 712.215 MB
LDB: TIME 413.676 LOAD: AVG 0.028453 MAX 0.0506386  PROXIES: TOTAL 461 MAXPE 19 MAXPATCH 6 RefineTorusLB MEM: 712.215 MB
LDB: TIME 413.676 LOAD: AVG 0.028453 MAX 0.0506386  PROXIES: TOTAL 461 MAXPE 19 MAXPATCH 6 RefineTorusLB MEM: 712.215 MB
LDB: ============== END OF LOAD BALANCING =============== 413.677
Info: useSync: 0 useProxySync: 0
LDB: =============== DONE WITH MIGRATION ================ 413.677
PRESSURE: 762000 -81.3975 132.99 24.5792 132.989 -14.2051 -155.51 24.5781 -155.509 -201.698
GPRESSURE: 762000 -125.58 112.594 45.2863 127.596 83.7043 -225.764 40.977 -212.124 -81.4612
PRESSAVG: 762000 6.96751 -6.96077 9.79021 -6.96069 18.4407 28.0084 9.79021 28.0084 -25.451
GPRESSAVG: 762000 6.5139 -7.28014 9.58145 -6.96424 18.2672 27.5291 9.92909 28.6735 -24.6194
ENERGY:  762000      1134.2205      1827.3984      1778.2671       113.3674        -224595.3519     19692.6653         0.0000         0.0000     40944.9843        -159104.4488       310.5302   -200049.4331   -159062.0075       310.3843            -99.1001       -41.1122    643301.2311        -0.0143         0.0539

WRITING EXTENDED SYSTEM TO RESTART FILE AT STEP 762000
WRITING COORDINATES TO DCD FILE 1SDT_MK1_310_run1.dcd AT STEP 762000
WRITING COORDINATES TO RESTART FILE AT STEP 762000
FINISHED WRITING RESTART COORDINATES
WRITING VELOCITIES TO RESTART FILE AT STEP 762000
FINISHED WRITING RESTART VELOCITIES
PRESSURE: 763000 -327.792 -159.805 19.9086 -159.805 -134.697 -50.7354 19.9087 -50.7362 -470.561
GPRESSURE: 763000 -349.262 -102.356 43.962 -80.6054 -46.0449 -44.6893 0.407174 -133.475 -384.424
PRESSAVG: 763000 -43.1842 25.7085 -22.1834 25.7085 57.614 -6.18469 -22.1834 -6.18466 -24.3022
GPRESSAVG: 763000 -42.6682 26.6625 -21.3997 25.7184 57.8452 -6.09502 -22.7201 -5.71513 -24.9981
ENERGY:  763000      1177.5885      1823.2024      1768.3784       102.0166        -224190.3336     19192.4958         0.0000         0.0000     40946.8390        -159179.8129       310.5442   -200126.6519   -159137.5789       310.2462           -311.0168      -259.9100    641778.4480        -3.2908        -3.2737

WRITING EXTENDED SYSTEM TO RESTART FILE AT STEP 763000
WRITING COORDINATES TO DCD FILE 1SDT_MK1_310_run1.dcd AT STEP 763000
WRITING COORDINATES TO RESTART FILE AT STEP 763000
FINISHED WRITING RESTART COORDINATES
WRITING VELOCITIES TO RESTART FILE AT STEP 763000
FINISHED WRITING RESTART VELOCITIES
LDB: ============= START OF LOAD BALANCING ============== 416.38
LDB: ============== END OF LOAD BALANCING =============== 416.38
Info: useSync: 0 useProxySync: 0
LDB: =============== DONE WITH MIGRATION ================ 416.38
LDB: ============= START OF LOAD BALANCING ============== 416.448
LDB: TIME 416.448 LOAD: AVG 0.0284378 MAX 0.0504865  PROXIES: TOTAL 461 MAXPE 19 MAXPATCH 6 None MEM: 712.215 MB
[truncated: 3,992,461 more chars]
